# Supplementary material for: Polyamine impact on physiology of early stages of reef-building corals–insights from rearing experiments and RNA-Seq analysis
Source: Sci Rep. 2024 Oct 8;14:23465. doi: 10.1038/s41598-024-72943-6 (PMC11461621; doi:10.1038/s41598-024-72943-6)
Supplement: Supplementary file 3 — Supplementary Information 3. [file 41598_2024_72943_MOESM3_ESM.xlsx]

## Sheet: TableS1
Table S1 Summary of sequence file
File name	Label	Condition	No. of reads
Adig-C1_S84	Control_1	Control	17869696
Adig-C2_S85	Control_2	Control	18218249
Adig-C3_S86	Control_3	Control	18264712
Adig-Put1_S87	Putrescine_1	Putrescine(10mM)	17335941
Adig-Put2_S88	Putrescine_2	Putrescine(10mM)	18154553
Adig-Put3_S89	Putrescine_3	Putrescine(10mM)	22625506

## Sheet: TableS2
Table S2 Summary of the entire transcriptome annotated in this study for Acropora sp1.
Sequence label	Accession number	E-value	Protein.names	Gene.Names	Organism
Asp1_00001	P17972	1.07e-112	Potassium voltage-gated channel protein Shaw (Shaw2)	Shaw SHAW2 CG2822	Drosophila melanogaster (Fruit fly)
Asp1_00002	P48547	8.82e-55	Potassium voltage-gated channel subfamily C member 1 (NGK2) (Voltage-gated potassium channel subunit Kv3.1) (Voltage-gated potassium channel subunit Kv4)	KCNC1	Homo sapiens (Human)
Asp1_00004	P19643	4.69e-19	Amine oxidase [flavin-containing] B (EC 1.4.3.21) (EC 1.4.3.4) (Monoamine oxidase type B) (MAO-B)	Maob	Rattus norvegicus (Rat)
Asp1_00005	P49253	3.55e-10	Amine oxidase [flavin-containing] (EC 1.4.3.4) (Monoamine oxidase) (MAO)	mao	Oncorhynchus mykiss (Rainbow trout) (Salmo gairdneri)
Asp1_00009	Q9HCB6	1.38e-11	Spondin-1 (F-spondin) (Vascular smooth muscle cell growth-promoting factor)	SPON1 KIAA0762 VSGP	Homo sapiens (Human)
Asp1_00010	Q9W770	4.29e-18	Spondin-1 (F-spondin)	SPON1	Gallus gallus (Chicken)
Asp1_00011	Q17043	5.56e-12	Aplysianin-A	NA	Aplysia kurodai (Kuroda's sea hare)
Asp1_00012	Q60809	8.81e-146	CCR4-NOT transcription complex subunit 7 (EC 3.1.13.4) (CCR4-associated factor 1) (CAF-1)	Cnot7 Caf1	Mus musculus (Mouse)
Asp1_00014	Q9JKA9	3.56e-20	Potassium/sodium hyperpolarization-activated cyclic nucleotide-gated channel 2	Hcn2	Rattus norvegicus (Rat)
Asp1_00015	G5EFJ9	2.3e-27	Potassium voltage-gated channel unc-103 (Ether-a-go-go-related gene potassium channel homolog) (ERG homolog) (Eag-related protein homolog) (Ether-a-go-go-related protein homolog) (Uncoordinated protein 103)	unc-103 C30D11.1	Caenorhabditis elegans
Asp1_00016	P21758	3.96e-23	Macrophage scavenger receptor types I and II (Macrophage acetylated LDL receptor I and II) (CD antigen CD204)	MSR1	Bos taurus (Bovine)
Asp1_00017	Q920R0	0	Alsin (Amyotrophic lateral sclerosis 2 protein homolog)	Als2	Mus musculus (Mouse)
Asp1_00018	Q55C09	2.76e-07	Sphingomyelin phosphodiesterase A (EC 3.1.4.-) (Acid sphingomyelinase A) (aSMase A)	sgmA DDB_G0270834	Dictyostelium discoideum (Social amoeba)
Asp1_00019	Q8NEM0	2.55e-48	Microcephalin	MCPH1	Homo sapiens (Human)
Asp1_00020	Q1LV17	2.97e-74	Interferon regulatory factor 2-binding protein 1 (IRF-2-binding protein 1) (IRF-2BP1)	irf2bp1 si:dkey-223n17.3	Danio rerio (Zebrafish) (Brachydanio rerio)
Asp1_00022	O77229	0	Catalase-A (EC 1.11.1.6)	catA cat DDB_G0274595	Dictyostelium discoideum (Social amoeba)
Asp1_00023	O77229	0	Catalase-A (EC 1.11.1.6)	catA cat DDB_G0274595	Dictyostelium discoideum (Social amoeba)
Asp1_00024	O77229	0	Catalase-A (EC 1.11.1.6)	catA cat DDB_G0274595	Dictyostelium discoideum (Social amoeba)
Asp1_00025	Q9XZD5	2.89e-84	Peroxisomal catalase (EC 1.11.1.6)	NA	Toxoplasma gondii
Asp1_00026	P26901	2.95e-85	Vegetative catalase (EC 1.11.1.6)	katA kat kat-19 BSU08820	Bacillus subtilis (strain 168)
Asp1_00027	O15091	3.15e-20	Mitochondrial ribonuclease P catalytic subunit (EC 3.1.26.5) (Mitochondrial ribonuclease P protein 3) (Mitochondrial RNase P protein 3) (Protein only RNase P catalytic subunit)	PRORP KIAA0391 MRPP3	Homo sapiens (Human)
Asp1_00028	Q5PPV3	1.12e-14	MORN repeat-containing protein 3	morn3	Xenopus laevis (African clawed frog)
Asp1_00029	Q8RY89	5.61e-15	Phosphatidylinositol 4-phosphate 5-kinase 8 (AtPIP5K8) (EC 2.7.1.68) (1-phosphatidylinositol 4-phosphate kinase 8) (Diphosphoinositide kinase 8) (PtdIns(4)P-5-kinase 8)	PIP5K8 At1g60890 T7P1.4	Arabidopsis thaliana (Mouse-ear cress)
Asp1_00030	Q32KM6	2.91e-13	MORN repeat-containing protein 3	MORN3	Bos taurus (Bovine)
Asp1_00031	Q494W8	1.77e-60	CHRNA7-FAM7A fusion protein (CHRNA7-DR1) (D-10)	CHRFAM7A	Homo sapiens (Human)
Asp1_00032	Q95SX7	2.26e-21	Probable RNA-directed DNA polymerase from transposon BS (EC 2.7.7.49) (Reverse transcriptase)	RTase	Drosophila melanogaster (Fruit fly)
Asp1_00034	Q95SX7	7.43e-15	Probable RNA-directed DNA polymerase from transposon BS (EC 2.7.7.49) (Reverse transcriptase)	RTase	Drosophila melanogaster (Fruit fly)
Asp1_00036	Q09575	1.26e-07	Uncharacterized protein K02A2.6	K02A2.6	Caenorhabditis elegans
Asp1_00037	P47830	1.79e-80	Large ribosomal subunit protein uL15 (60S ribosomal protein L27a) (L22)	rpl27a rpl22	Xenopus laevis (African clawed frog)
Asp1_00038	Q9NBX4	9.81e-06	Probable RNA-directed DNA polymerase from transposon X-element (EC 2.7.7.49) (Reverse transcriptase)	X-element\ORF2 ORF2	Drosophila melanogaster (Fruit fly)
Asp1_00039	Q01320	0	DNA topoisomerase 2-alpha (EC 5.6.2.2) (DNA topoisomerase II, alpha isozyme)	Top2a Top-2 Top2	Mus musculus (Mouse)
Asp1_00040	P41149	4.6e-14	Melanocortin receptor 5 (MC5-R)	Mc5r	Mus musculus (Mouse)
Asp1_00041	Q9TT23	1.41e-11	Melanocortin receptor 5 (MC5-R)	MC5R	Pan troglodytes (Chimpanzee)
Asp1_00042	P47775	3.45e-14	G-protein coupled receptor 12	GPR12	Homo sapiens (Human)
Asp1_00047	A7SG73	9.73e-143	Nicotinate-nucleotide pyrophosphorylase [carboxylating] (EC 2.4.2.19) (Quinolinate phosphoribosyltransferase [decarboxylating]) (QAPRTase)	qprt v1g117116	Nematostella vectensis (Starlet sea anemone)
Asp1_00048	P29147	2.48e-71	D-beta-hydroxybutyrate dehydrogenase, mitochondrial (EC 1.1.1.30) (3-hydroxybutyrate dehydrogenase) (BDH)	Bdh1 Bdh	Rattus norvegicus (Rat)
Asp1_00049	Q09081	1.91e-129	Potassium voltage-gated channel subfamily A member 2 (KC22) (Voltage-gated potassium channel subunit Kv1.2)	KCNA2	Oryctolagus cuniculus (Rabbit)
Asp1_00050	Q28CQ4	7.12e-101	SUMO-conjugating enzyme UBC9 (EC 2.3.2.-) (RING-type E3 SUMO transferase UBC9) (SUMO-protein ligase) (Ubiquitin carrier protein 9) (Ubiquitin carrier protein I) (Ubiquitin-conjugating enzyme E2 I) (Ubiquitin-protein ligase I)	ube2i ubc9 ubce9 TEgg019l14.1 TEgg096h05.1	Xenopus tropicalis (Western clawed frog) (Silurana tropicalis)
Asp1_00054	O54967	4.79e-12	Activated CDC42 kinase 1 (ACK-1) (EC 2.7.10.2) (EC 2.7.11.1) (Non-receptor protein tyrosine kinase Ack) (Tyrosine kinase non-receptor protein 2)	Tnk2 Ack1	Mus musculus (Mouse)
Asp1_00055	Q05688	1.16e-21	Insulin-like growth factor 1 receptor (EC 2.7.10.1) (Insulin-like growth factor I receptor) (IGF-I receptor) (CD antigen CD221) [Cleaved into: Insulin-like growth factor 1 receptor alpha chain; Insulin-like growth factor 1 receptor beta chain]	IGF1R	Bos taurus (Bovine)
Asp1_00056	P00542	1.67e-10	Tyrosine-protein kinase transforming protein Fes (EC 2.7.10.2)	V-FES	Feline sarcoma virus (strain Gardner-Arnstein) (Ga-FeSV) (Gardner-Arnstein feline leukemia oncovirus B)
Asp1_00057	Q6AY20	2.12e-09	Cation-dependent mannose-6-phosphate receptor (CD Man-6-P receptor) (CD-MPR)	M6pr	Rattus norvegicus (Rat)
Asp1_00058	Q6AY20	4.52e-08	Cation-dependent mannose-6-phosphate receptor (CD Man-6-P receptor) (CD-MPR)	M6pr	Rattus norvegicus (Rat)
Asp1_00059	Q7ZVK3	1.01e-130	NAD-dependent protein deacetylase sirtuin-2 (EC 2.3.1.286) (NAD-dependent protein defatty-acylase sirtuin-2) (EC 2.3.1.-) (Regulatory protein SIR2 homolog 2) (SIR2-like protein 2)	sirt2 zgc:77003	Danio rerio (Zebrafish) (Brachydanio rerio)
Asp1_00060	Q0P5I5	1.05e-128	4-hydroxy-2-oxoglutarate aldolase, mitochondrial (EC 4.1.3.16) (Dihydrodipicolinate synthase-like) (DHDPS-like protein) (Probable 2-keto-4-hydroxyglutarate aldolase) (Probable KHG-aldolase)	HOGA1 DHDPSL	Bos taurus (Bovine)
Asp1_00061	Q3BSE3	7.55e-134	Protein adenylyltransferase SelO (EC 2.7.7.108)	selO XCV2589	Xanthomonas campestris pv. vesicatoria (strain 85-10)
Asp1_00062	A5FG48	6.97e-126	Protein adenylyltransferase SelO (EC 2.7.7.108)	selO Fjoh_2793	Flavobacterium johnsoniae (strain ATCC 17061 / DSM 2064 / JCM 8514 / NBRC 14942 / NCIMB 11054 / UW101) (Cytophaga johnsonae)
Asp1_00063	Q2Y8V8	5.48e-113	Protein adenylyltransferase SelO (EC 2.7.7.108)	selO Nmul_A1510	Nitrosospira multiformis (strain ATCC 25196 / NCIMB 11849 / C 71)
Asp1_00064	Q9NBX4	1.73e-22	Probable RNA-directed DNA polymerase from transposon X-element (EC 2.7.7.49) (Reverse transcriptase)	X-element\ORF2 ORF2	Drosophila melanogaster (Fruit fly)
Asp1_00065	Q75N73	1.71e-102	Metal cation symporter ZIP14 (Factor for adipocyte differentiation 123) (FAD-123) (Solute carrier family 39 member 14) (Zrt- and Irt-like protein 14) (ZIP-14)	Slc39a14 Fad123 Kiaa0062 Zip14	Mus musculus (Mouse)
Asp1_00066	Q5ZJ54	0	T-complex protein 1 subunit zeta (TCP-1-zeta) (CCT-zeta)	CCT6 RCJMB04_20k5	Gallus gallus (Chicken)
Asp1_00068	Q9Y5X5	1.34e-12	Neuropeptide FF receptor 2 (G-protein coupled receptor 74) (G-protein coupled receptor HLWAR77) (Neuropeptide G-protein coupled receptor)	NPFFR2 GPR74 NPFF2 NPGPR	Homo sapiens (Human)
Asp1_00069	Q9Y5X5	1.52e-21	Neuropeptide FF receptor 2 (G-protein coupled receptor 74) (G-protein coupled receptor HLWAR77) (Neuropeptide G-protein coupled receptor)	NPFFR2 GPR74 NPFF2 NPGPR	Homo sapiens (Human)
Asp1_00070	P70191	1.25e-38	TNF receptor-associated factor 5	Traf5	Mus musculus (Mouse)
Asp1_00071	P14381	3.84e-48	Transposon TX1 uncharacterized 149 kDa protein (ORF 2)	NA	Xenopus laevis (African clawed frog)
Asp1_00084	Q17770	0	Protein disulfide-isomerase 2 (EC 5.3.4.1) (PDI 1) (Prolyl 4-hydroxylase subunit beta-2)	pdi-2 C07A12.4	Caenorhabditis elegans
Asp1_00085	Q4R4J0	1.85e-68	Rho GDP-dissociation inhibitor 1 (Rho GDI 1) (Rho-GDI alpha)	ARHGDIA QtrA-11619	Macaca fascicularis (Crab-eating macaque) (Cynomolgus monkey)
Asp1_00086	Q7RTR2	6.58e-27	NLR family CARD domain-containing protein 3 (CARD15-like protein) (Caterpiller protein 16.2) (CLR16.2) (NACHT, LRR and CARD domains-containing protein 3) (Nucleotide-binding oligomerization domain protein 3)	NLRC3 NOD3	Homo sapiens (Human)
Asp1_00087	Q95NR9	2.75e-103	Calmodulin (CaM)	NA	Metridium senile (Brown sea anemone) (Frilled sea anemone)
Asp1_00088	Q969H0	6.9e-65	F-box/WD repeat-containing protein 7 (Archipelago homolog) (hAgo) (F-box and WD-40 domain-containing protein 7) (F-box protein FBX30) (SEL-10) (hCdc4)	FBXW7 FBW7 FBX30 SEL10	Homo sapiens (Human)
Asp1_00089	F8W3R9	2.03e-08	ALK tyrosine kinase receptor (EC 2.7.10.1) (Anaplastic lymphoma kinase 2) (alk-2) (Anaplastic lymphoma kinase homolog)	alk	Danio rerio (Zebrafish) (Brachydanio rerio)
Asp1_00090	Q2IA00	0	Sperm flagellar protein 2 (Protein KPL2)	SPEF2 KPL2	Sus scrofa (Pig)
Asp1_00091	C6FG12	7.33e-16	Protein NLRC5	nlrc5	Ictalurus punctatus (Channel catfish) (Silurus punctatus)
Asp1_00092	C3VPR6	5.67e-11	Protein NLRC5	Nlrc5	Mus musculus (Mouse)
Asp1_00094	Q7Z442	1.25e-86	Polycystin-1-like protein 2 (Polycystin-1L2) (PC1-like 2 protein) (Polycystic kidney disease protein 1-like 2)	PKD1L2 KIAA1879 PC1L2	Homo sapiens (Human)
Asp1_00095	B8UU59	1.87e-09	Polycystin-1-related protein (Polycystic kidney disease 1-related protein)	NA	Acropora millepora (Staghorn coral) (Heteropora millepora)
Asp1_00096	O08852	2.06e-12	Polycystin-1 (Autosomal dominant polycystic kidney disease 1 protein homolog)	Pkd1	Mus musculus (Mouse)
Asp1_00097	Q7KVA1	1.97e-09	Xylosyltransferase oxt (EC 2.4.2.26) (Imaginal disk type I) (Peptide O-xylosyltransferase)	oxt CG17771 CG32300	Drosophila melanogaster (Fruit fly)
Asp1_00103	Q647I9	1.67e-07	NACHT, LRR and PYD domains-containing protein 5 (Mater protein homolog)	NLRP5 MATER NALP5	Bos taurus (Bovine)
Asp1_00104	P02678	3.29e-06	Fibrinogen beta chain [Cleaved into: Fibrinopeptide B; Fibrinogen beta chain]	NA	Petromyzon marinus (Sea lamprey)
Asp1_00105	P14448	1.71e-06	Fibrinogen alpha chain [Cleaved into: Fibrinopeptide A; Fibrinogen alpha chain]	FGA	Gallus gallus (Chicken)
Asp1_00106	P02678	3.15e-07	Fibrinogen beta chain [Cleaved into: Fibrinopeptide B; Fibrinogen beta chain]	NA	Petromyzon marinus (Sea lamprey)
Asp1_00107	P14448	7.1e-07	Fibrinogen alpha chain [Cleaved into: Fibrinopeptide A; Fibrinogen alpha chain]	FGA	Gallus gallus (Chicken)
Asp1_00108	A4FUW8	3.13e-68	Thioredoxin domain-containing protein 11	TXNDC11	Bos taurus (Bovine)
Asp1_00109	Q8K2W3	7.16e-47	Thioredoxin domain-containing protein 11	Txndc11	Mus musculus (Mouse)
Asp1_00110	Q6P0D1	1.87e-105	Zinc transporter 6 (ZnT-6) (Solute carrier family 30 member 6)	slc30a6 znt6	Danio rerio (Zebrafish) (Brachydanio rerio)
Asp1_00111	Q9NXL6	5.25e-14	SID1 transmembrane family member 1	SIDT1	Homo sapiens (Human)
Asp1_00112	Q6P0D1	1.9e-120	Zinc transporter 6 (ZnT-6) (Solute carrier family 30 member 6)	slc30a6 znt6	Danio rerio (Zebrafish) (Brachydanio rerio)
Asp1_00114	Q9D5I4	5.96e-07	Dynein light chain Tctex-type 5 (Tctex1 domain-containing protein 1)	Dynlt5 Tctex1d1	Mus musculus (Mouse)
Asp1_00115	Q91398	5.39e-74	Casein kinase II subunit beta (CK II beta)	csnk2b ck2b	Danio rerio (Zebrafish) (Brachydanio rerio)
Asp1_00116	P28021	4.53e-60	Casein kinase II subunit beta (CK II beta) (Phosvitin)	csnk2b	Xenopus laevis (African clawed frog)
Asp1_00117	Q9DCR2	1.43e-107	AP-3 complex subunit sigma-1 (AP-3 complex subunit sigma-3A) (Adaptor-related protein complex 3 subunit sigma-1) (Sigma-3A-adaptin) (Sigma3A-adaptin) (Sigma-adaptin 3a)	Ap3s1	Mus musculus (Mouse)
Asp1_00118	Q52M98	4.58e-98	14-3-3 protein theta	ywhaq	Xenopus laevis (African clawed frog)
Asp1_00119	Q96MB7	1.94e-62	Putative nuclease HARBI1 (EC 3.1.-.-) (Harbinger transposase-derived nuclease)	HARBI1 C11orf77	Homo sapiens (Human)
Asp1_00120	Q6AZB8	4.69e-14	Putative nuclease HARBI1 (EC 3.1.-.-) (Harbinger transposase-derived nuclease)	harbi1 zgc:91866	Danio rerio (Zebrafish) (Brachydanio rerio)
Asp1_00121	Q17QR8	5.22e-41	Putative nuclease HARBI1 (EC 3.1.-.-) (Harbinger transposase-derived nuclease)	HARBI1	Bos taurus (Bovine)
Asp1_00122	Q923L3	1.45e-14	CUB and sushi domain-containing protein 1 (CUB and sushi multiple domains protein 1)	Csmd1	Mus musculus (Mouse)
Asp1_00123	Q923L3	1.58e-14	CUB and sushi domain-containing protein 1 (CUB and sushi multiple domains protein 1)	Csmd1	Mus musculus (Mouse)
Asp1_00124	Q5TAX3	4.89e-151	Terminal uridylyltransferase 4 (TUTase 4) (EC 2.7.7.52) (Zinc finger CCHC domain-containing protein 11)	TUT4 KIAA0191 ZCCHC11	Homo sapiens (Human)
Asp1_00125	Q9STG6	9.47e-60	Deoxyuridine 5'-triphosphate nucleotidohydrolase (dUTPase) (EC 3.6.1.23) (dUTP pyrophosphatase) (dUTP-pyrophosphatase-like 1) (AtDUT1)	DUT DUT1 At3g46940 T6H20.30	Arabidopsis thaliana (Mouse-ear cress)
Asp1_00126	P70583	3.29e-51	Deoxyuridine 5'-triphosphate nucleotidohydrolase (dUTPase) (EC 3.6.1.23) (PPAR-interacting protein 4) (PIP4) (dUTP pyrophosphatase)	Dut Dutp	Rattus norvegicus (Rat)
Asp1_00129	Q059U7	1.56e-173	Protein inturned (Inturned planar cell polarity effector homolog) (PDZ domain-containing protein 6)	Intu Kiaa1284 Pdzd6	Mus musculus (Mouse)
Asp1_00130	Q7ZT48	1.53e-79	DNA replication complex GINS protein SLD5 (GINS complex subunit 4)	gins4 Sld5 XELAEV_18018778mg	Xenopus laevis (African clawed frog)
Asp1_00131	P72745	2.53e-14	Universal stress protein Slr1101 (USP Slr1101)	slr1101	Synechocystis sp. (strain PCC 6803 / Kazusa)
Asp1_00132	Q08623	2.02e-78	Pseudouridine-5'-phosphatase (EC 3.1.3.96) (Haloacid dehalogenase-like hydrolase domain-containing protein 1) (Haloacid dehalogenase-like hydrolase domain-containing protein 1A) (Protein GS1) (Pseudouridine-5'-monophosphatase) (5'-PsiMPase)	PUDP DXF68S1E FAM16AX GS1 HDHD1 HDHD1A	Homo sapiens (Human)
Asp1_00133	Q5RCB8	2.27e-82	2-oxoglutarate dehydrogenase complex component E1 (E1o) (OGDC-E1) (OGDH-E1) (EC 1.2.4.2) (2-oxoglutarate dehydrogenase, mitochondrial) (Alpha-ketoglutarate dehydrogenase) (Alpha-KGDH-E1) (Thiamine diphosphate (ThDP)-dependent 2-oxoglutarate dehydrogenase)	OGDH	Pongo abelii (Sumatran orangutan) (Pongo pygmaeus abelii)
Asp1_00134	D3ZQD3	1.1e-48	2-oxoglutarate dehydrogenase-like, mitochondrial (EC 1.2.4.2) (2-oxoglutarate dehydrogenase complex component E1-like) (OGDC-E1-like) (Alpha-ketoglutarate dehydrogenase-like)	Ogdhl	Rattus norvegicus (Rat)
Asp1_00135	Q148N0	0	2-oxoglutarate dehydrogenase complex component E1 (E1o) (OGDC-E1) (OGDH-E1) (EC 1.2.4.2) (2-oxoglutarate dehydrogenase, mitochondrial) (Alpha-ketoglutarate dehydrogenase) (Alpha-KGDH-E1) (Thiamine diphosphate (ThDP)-dependent 2-oxoglutarate dehydrogenase)	OGDH	Bos taurus (Bovine)
Asp1_00136	D3ZQD3	0	2-oxoglutarate dehydrogenase-like, mitochondrial (EC 1.2.4.2) (2-oxoglutarate dehydrogenase complex component E1-like) (OGDC-E1-like) (Alpha-ketoglutarate dehydrogenase-like)	Ogdhl	Rattus norvegicus (Rat)
Asp1_00137	Q5R9L8	1.57e-20	2-oxoglutarate dehydrogenase-like, mitochondrial (EC 1.2.4.2) (2-oxoglutarate dehydrogenase complex component E1-like) (OGDC-E1-like) (Alpha-ketoglutarate dehydrogenase-like)	OGDHL	Pongo abelii (Sumatran orangutan) (Pongo pygmaeus abelii)
Asp1_00138	Q9WUU8	3.72e-09	TNFAIP3-interacting protein 1 (A20-binding inhibitor of NF-kappa-B activation 1) (ABIN) (ABIN-1) (Nef-associated factor 1) (Naf1) (Virion-associated nuclear shuttling protein) (VAN) (mVAN)	Tnip1 Abin Naf1	Mus musculus (Mouse)
Asp1_00139	Q6AY20	1.61e-07	Cation-dependent mannose-6-phosphate receptor (CD Man-6-P receptor) (CD-MPR)	M6pr	Rattus norvegicus (Rat)
Asp1_00141	Q6P8Y1	8.72e-96	Calcyphosin-like protein	Capsl	Mus musculus (Mouse)
Asp1_00142	Q9UBG0	9.08e-19	C-type mannose receptor 2 (C-type lectin domain family 13 member E) (Endocytic receptor 180) (Macrophage mannose receptor 2) (Urokinase-type plasminogen activator receptor-associated protein) (UPAR-associated protein) (Urokinase receptor-associated protein) (CD antigen CD280)	MRC2 CLEC13E ENDO180 KIAA0709 UPARAP	Homo sapiens (Human)
Asp1_00143	Q9D531	5.62e-45	Nucleoredoxin-like protein 2 (Rod-derived cone viability factor 2) (RdCVF2)	Nxnl2	Mus musculus (Mouse)
Asp1_00144	P10978	1.86e-07	Retrovirus-related Pol polyprotein from transposon TNT 1-94 [Includes: Protease (EC 3.4.23.-); Reverse transcriptase (EC 2.7.7.49); Endonuclease]	NA	Nicotiana tabacum (Common tobacco)
Asp1_00145	Q9BLG4	5.96e-53	Ammonium transporter 1	amtA DDB_G0277503	Dictyostelium discoideum (Social amoeba)
Asp1_00151	Q05915	8.77e-56	GTP cyclohydrolase 1 (EC 3.5.4.16) (GTP cyclohydrolase I) (GTP-CH-I)	Gch1 Gch	Mus musculus (Mouse)
Asp1_00153	Q99PF4	0	Cadherin-23 (Otocadherin)	Cdh23	Mus musculus (Mouse)
Asp1_00156	Q14008	0	Cytoskeleton-associated protein 5 (Colonic and hepatic tumor overexpressed gene protein) (Ch-TOG)	CKAP5 KIAA0097	Homo sapiens (Human)
Asp1_00157	A5DDN0	8.27e-138	ATP-dependent RNA helicase SUB2 (EC 3.6.4.13)	SUB2 PGUG_01381	Meyerozyma guilliermondii (strain ATCC 6260 / CBS 566 / DSM 6381 / JCM 1539 / NBRC 10279 / NRRL Y-324) (Yeast) (Candida guilliermondii)
Asp1_00158	Q8VHQ9	5.06e-141	Acyl-coenzyme A thioesterase 11 (Acyl-CoA thioesterase 11) (EC 3.1.2.-) (Acyl-CoA thioester hydrolase 11) (Adipose-associated thioesterase) (Brown fat-inducible thioesterase) (BFIT) (Palmitoyl-coenzyme A thioesterase) (EC 3.1.2.2)	Acot11 Bfit Thea	Mus musculus (Mouse)
Asp1_00159	Q58EX2	6.27e-23	Protein sidekick-2	SDK2 KIAA1514	Homo sapiens (Human)
Asp1_00160	Q8AV58	1.73e-30	Protein sidekick-1	SDK1	Gallus gallus (Chicken)
Asp1_00161	Q58EX2	7.28e-25	Protein sidekick-2	SDK2 KIAA1514	Homo sapiens (Human)
Asp1_00162	Q64350	1.45e-180	Translation initiation factor eIF-2B subunit epsilon (eIF-2B GDP-GTP exchange factor subunit epsilon)	Eif2b5 Eif2be	Rattus norvegicus (Rat)
Asp1_00163	E7FAM5	4.95e-130	E3 ubiquitin-protein ligase TRIM71 (EC 2.3.2.27) (Protein lin-41 homolog) (RING-type E3 ubiquitin transferase TRIM71) (Tripartite motif-containing protein 71)	trim71 lin41	Danio rerio (Zebrafish) (Brachydanio rerio)
Asp1_00164	Q9CZN7	0	Serine hydroxymethyltransferase, mitochondrial (SHMT) (EC 2.1.2.1) (Glycine hydroxymethyltransferase) (Serine methylase)	Shmt2	Mus musculus (Mouse)
Asp1_00165	O14490	2.91e-31	Disks large-associated protein 1 (DAP-1) (Guanylate kinase-associated protein) (hGKAP) (PSD-95/SAP90-binding protein 1) (SAP90/PSD-95-associated protein 1) (SAPAP1)	DLGAP1 DAP1 GKAP	Homo sapiens (Human)
Asp1_00166	E7FAM5	9.77e-144	E3 ubiquitin-protein ligase TRIM71 (EC 2.3.2.27) (Protein lin-41 homolog) (RING-type E3 ubiquitin transferase TRIM71) (Tripartite motif-containing protein 71)	trim71 lin41	Danio rerio (Zebrafish) (Brachydanio rerio)
Asp1_00168	Q9CXF4	2.95e-152	TBC1 domain family member 15 (GTPase-activating protein RAB7) (GAP for RAB7) (Rab7-GAP)	Tbc1d15	Mus musculus (Mouse)
Asp1_00169	Q28653	0	Serine/threonine-protein phosphatase 2A 56 kDa regulatory subunit delta isoform (PP2A B subunit isoform B'-delta) (PP2A B subunit isoform B'-gamma) (PP2A B subunit isoform B56-delta) (PP2A B subunit isoform PR61-delta) (PP2A B subunit isoform R5-delta)	PPP2R5D	Oryctolagus cuniculus (Rabbit)
Asp1_00170	Q7Z4L5	0	Tetratricopeptide repeat protein 21B (TPR repeat protein 21B) (Intraflagellar transport 139 homolog)	TTC21B IFT139 KIAA1992 Nbla10696	Homo sapiens (Human)
Asp1_00171	Q5VVX9	9.99e-44	Ubiquitin-conjugating enzyme E2 U (EC 2.3.2.23) (E2 ubiquitin-conjugating enzyme U) (Ubiquitin carrier protein U) (Ubiquitin-protein ligase U)	UBE2U	Homo sapiens (Human)
Asp1_00172	P70191	5.08e-09	TNF receptor-associated factor 5	Traf5	Mus musculus (Mouse)
Asp1_00178	Q8LBW2	5.67e-08	OVARIAN TUMOR DOMAIN-containing deubiquitinating enzyme 9 (OTU domain-containing protein 9) (EC 3.4.19.12) (Deubiquitinating enzyme OTU9)	OTU9 At5g04250 F21E1.170 T19N18.9	Arabidopsis thaliana (Mouse-ear cress)
Asp1_00180	Q7TN88	3.29e-72	Polycystin-1-like protein 2 (Polycystin-1L2) (PC1-like 2 protein) (Polycystic kidney disease protein 1-like 2)	Pkd1l2	Mus musculus (Mouse)
Asp1_00181	A2A259	1.51e-27	Polycystin-2-like protein 1 (Polycystin-2L1) (Polycystic kidney disease 2-like 1 protein) (Polycystin-2 homolog)	Pkd2l1 Trpp3	Mus musculus (Mouse)
Asp1_00182	Q5RJA1	0	DNA-binding protein RFX6 (Regulatory factor X 6)	rfx6 si:dkeyp-93d12.2	Danio rerio (Zebrafish) (Brachydanio rerio)
Asp1_00183	Q5R606	0	Heat shock protein 105 kDa (Heat shock 110 kDa protein)	HSPH1 HSP105 HSP110	Pongo abelii (Sumatran orangutan) (Pongo pygmaeus abelii)
Asp1_00184	Q94738	4.78e-61	97 kDa heat shock protein (Heat shock protein 110)	HSP110	Mesocentrotus franciscanus (Giant red sea urchin) (Strongylocentrotus franciscanus)
Asp1_00185	Q94738	1.05e-55	97 kDa heat shock protein (Heat shock protein 110)	HSP110	Mesocentrotus franciscanus (Giant red sea urchin) (Strongylocentrotus franciscanus)
Asp1_00186	O43896	1.98e-78	Kinesin-like protein KIF1C	KIF1C KIAA0706	Homo sapiens (Human)
Asp1_00187	Q8TE73	0	Dynein axonemal heavy chain 5 (Axonemal beta dynein heavy chain 5) (Ciliary dynein heavy chain 5)	DNAH5 DNAHC5 HL1 KIAA1603	Homo sapiens (Human)
Asp1_00188	Q9EQD2	2.01e-28	Neuropeptide FF receptor 2 (G-protein coupled receptor 74) (Neuropeptide G-protein coupled receptor)	Npffr2 Gpr74 Npff2 Npgpr	Rattus norvegicus (Rat)
Asp1_00189	Q9EQD2	1.74e-19	Neuropeptide FF receptor 2 (G-protein coupled receptor 74) (Neuropeptide G-protein coupled receptor)	Npffr2 Gpr74 Npff2 Npgpr	Rattus norvegicus (Rat)
Asp1_00190	P14381	7.25e-31	Transposon TX1 uncharacterized 149 kDa protein (ORF 2)	NA	Xenopus laevis (African clawed frog)
Asp1_00191	Q2FWX9	2.21e-101	4,4'-diaponeurosporen-aldehyde dehydrogenase (EC 1.2.1.-) (4,4'-diaponeurosporenal dehydrogenase)	aldH1 SAOUHSC_02142	Staphylococcus aureus (strain NCTC 8325 / PS 47)
Asp1_00192	A1L2Y1	4.6e-20	Fibrous sheath-interacting protein 1	fsip1	Xenopus laevis (African clawed frog)
Asp1_00193	Q9NXG6	3.48e-67	Transmembrane prolyl 4-hydroxylase (P4H-TM) (EC 1.14.11.29) (Hypoxia-inducible factor prolyl hydroxylase 4) (HIF-PH4) (HIF-prolyl hydroxylase 4) (HPH-4)	P4HTM PH4	Homo sapiens (Human)
Asp1_00194	Q9NXG6	2e-30	Transmembrane prolyl 4-hydroxylase (P4H-TM) (EC 1.14.11.29) (Hypoxia-inducible factor prolyl hydroxylase 4) (HIF-PH4) (HIF-prolyl hydroxylase 4) (HPH-4)	P4HTM PH4	Homo sapiens (Human)
Asp1_00199	Q2PFV2	2.25e-50	Caspase-3 (CASP-3) (EC 3.4.22.56) [Cleaved into: Caspase-3 subunit p17; Caspase-3 subunit p12]	CASP3 QmoA-14231	Macaca fascicularis (Crab-eating macaque) (Cynomolgus monkey)
Asp1_00201	Q24K03	1.49e-69	THUMP domain-containing protein 1	THUMPD1	Bos taurus (Bovine)
Asp1_00206	E7FAM5	2.14e-147	E3 ubiquitin-protein ligase TRIM71 (EC 2.3.2.27) (Protein lin-41 homolog) (RING-type E3 ubiquitin transferase TRIM71) (Tripartite motif-containing protein 71)	trim71 lin41	Danio rerio (Zebrafish) (Brachydanio rerio)
Asp1_00207	P97288	2.75e-42	5-hydroxytryptamine receptor 4 (5-HT-4) (5-HT4) (Serotonin receptor 4)	Htr4	Mus musculus (Mouse)
Asp1_00208	P02836	8.76e-19	Segmentation polarity homeobox protein engrailed	en CG9015	Drosophila melanogaster (Fruit fly)
Asp1_00210	Q962R1	1.35e-64	Small ribosomal subunit protein uS13 (40S ribosomal protein S18)	RpS18	Spodoptera frugiperda (Fall armyworm)
Asp1_00211	P22105	2.41e-10	Tenascin-X (TN-X) (Hexabrachion-like protein)	TNXB HXBL TNX TNXB1 TNXB2 XB	Homo sapiens (Human)
Asp1_00212	Q9UK61	4.8e-26	Protein TASOR (CTCL tumor antigen se89-1) (Retinoblastoma-associated protein RAP140) (Transgene activation suppressor protein)	TASOR C3orf63 FAM208A KIAA1105	Homo sapiens (Human)
Asp1_00213	Q69ZR9	3.39e-24	Protein TASOR (Transgene activation suppressor protein)	Tasor D14Abb1e Fam208a Kiaa1105	Mus musculus (Mouse)
Asp1_00216	Q7ZVF3	0	Succinate dehydrogenase [ubiquinone] flavoprotein subunit, mitochondrial (EC 1.3.5.1) (Flavoprotein subunit of complex II) (Fp)	sdha si:dkeyp-84f11.2	Danio rerio (Zebrafish) (Brachydanio rerio)
Asp1_00217	P07700	4.24e-17	Beta-1 adrenergic receptor (Beta-1 adrenoreceptor) (Beta-1 adrenoceptor) (Beta-T)	ADRB1	Meleagris gallopavo (Wild turkey)
Asp1_00218	Q9Y3Q0	8.57e-76	N-acetylated-alpha-linked acidic dipeptidase 2 (EC 3.4.17.21) (Glutamate carboxypeptidase III) (GCPIII) (N-acetylated-alpha-linked acidic dipeptidase II) (NAALADase II)	NAALAD2	Homo sapiens (Human)
Asp1_00219	Q9Y3Q0	1.34e-76	N-acetylated-alpha-linked acidic dipeptidase 2 (EC 3.4.17.21) (Glutamate carboxypeptidase III) (GCPIII) (N-acetylated-alpha-linked acidic dipeptidase II) (NAALADase II)	NAALAD2	Homo sapiens (Human)
Asp1_00220	Q9H0G5	4.91e-17	Nuclear speckle splicing regulatory protein 1 (Coiled-coil domain-containing protein 55) (Nuclear speckle-related protein 70) (NSrp70)	NSRP1 CCDC55 NSRP70	Homo sapiens (Human)
Asp1_00223	B3EWZ5	7.52e-40	MAM and LDL-receptor class A domain-containing protein 1 (Skeletal organic matrix MAM and LDL-receptor 1) (SOM MAM and LDL-receptor 1)	NA	Acropora millepora (Staghorn coral) (Heteropora millepora)
Asp1_00224	B3EWZ5	3.33e-52	MAM and LDL-receptor class A domain-containing protein 1 (Skeletal organic matrix MAM and LDL-receptor 1) (SOM MAM and LDL-receptor 1)	NA	Acropora millepora (Staghorn coral) (Heteropora millepora)
Asp1_00225	B3EWZ5	6.01e-50	MAM and LDL-receptor class A domain-containing protein 1 (Skeletal organic matrix MAM and LDL-receptor 1) (SOM MAM and LDL-receptor 1)	NA	Acropora millepora (Staghorn coral) (Heteropora millepora)
Asp1_00226	P04813	1.8e-52	Chymotrypsinogen 2 (EC 3.4.21.1) [Cleaved into: Chymotrypsin 2 chain A; Chymotrypsin 2 chain B; Chymotrypsin 2 chain C]	CTRB1 CTRB	Canis lupus familiaris (Dog) (Canis familiaris)
Asp1_00227	Q298P4	0	cGMP-specific 3',5'-cyclic phosphodiesterase (EC 3.1.4.35)	Pde6 GA20950	Drosophila pseudoobscura pseudoobscura (Fruit fly)
Asp1_00229	G3V9H8	1.27e-39	Proto-oncogene tyrosine-protein kinase receptor Ret (EC 2.7.10.1) [Cleaved into: Soluble RET kinase fragment; Extracellular cell-membrane anchored RET cadherin 120 kDa fragment]	Ret	Rattus norvegicus (Rat)
Asp1_00230	Q26614	4.09e-22	Fibroblast growth factor receptor (SpFGFR) (EC 2.7.10.1)	FGFR	Strongylocentrotus purpuratus (Purple sea urchin)
Asp1_00232	E1BEA8	1.32e-44	T-box transcription factor TBX6 (T-box protein 6)	TBX6	Bos taurus (Bovine)
Asp1_00233	Q4R684	6.11e-52	Archaemetzincin-2 (EC 3.4.-.-) (Archeobacterial metalloproteinase-like protein 2)	AMZ2 QtsA-18820	Macaca fascicularis (Crab-eating macaque) (Cynomolgus monkey)
Asp1_00234	Q4R684	1.15e-49	Archaemetzincin-2 (EC 3.4.-.-) (Archeobacterial metalloproteinase-like protein 2)	AMZ2 QtsA-18820	Macaca fascicularis (Crab-eating macaque) (Cynomolgus monkey)
Asp1_00235	Q95JJ0	2.27e-91	Protein O-mannose kinase (POMK) (EC 2.7.1.183) (Protein kinase-like protein SgK196) (Sugen kinase 196)	POMK SGK196 QtsA-17014	Macaca fascicularis (Crab-eating macaque) (Cynomolgus monkey)
Asp1_00237	P23034	7.16e-52	Aspartate aminotransferase (AspAT) (EC 2.6.1.1) (Transaminase A)	NA	Bacillus sp. (strain YM-2)
Asp1_00238	Q9SR22	1.41e-78	Pectin acetylesterase 5 (EC 3.1.1.-)	PAE5 At3g09410 F3L24.31	Arabidopsis thaliana (Mouse-ear cress)
Asp1_00239	P54672	1.71e-85	AP-2 complex subunit mu (Clathrin assembly protein complex 2 mu medium chain) (Clathrin coat assembly protein AP50) (Clathrin coat-associated protein AP50) (Clathrin-adaptor medium chain Apm2) (Mu2-adaptin) (Plasma membrane adaptor AP-2 50 kDa protein)	apm2 apm1 apmA DDB_G0277139	Dictyostelium discoideum (Social amoeba)
Asp1_00240	G5EBH1	3.36e-62	Probable phospholipid-transporting ATPase tat-5 (EC 7.6.2.1)	tat-5 F36H2.1	Caenorhabditis elegans
Asp1_00241	P04937	1.01e-12	Fibronectin (FN) [Cleaved into: Anastellin]	Fn1	Rattus norvegicus (Rat)
Asp1_00244	Q9CXR1	4.86e-90	Dehydrogenase/reductase SDR family member 7 (EC 1.1.1.-) (Retinal short-chain dehydrogenase/reductase 4) (retSDR4) (Short chain dehydrogenase/reductase family 34C member 1) (Protein SDR34C1)	Dhrs7 Retsdr4	Mus musculus (Mouse)
Asp1_00245	Q13905	3.12e-116	Rap guanine nucleotide exchange factor 1 (CRK SH3-binding GNRP) (Guanine nucleotide-releasing factor 2) (Protein C3G)	RAPGEF1 GRF2	Homo sapiens (Human)
Asp1_00246	Q0IH87	5.87e-77	Paired box protein Pax-3-B (xPax3-B) (Paired-domain transcription factor Pax3-B)	pax3-b pax3 pax3B	Xenopus laevis (African clawed frog)
Asp1_00247	Q28J15	1.33e-11	Homeobox expressed in ES cells 1 (Homeobox protein ANF-1)	hesx1 TNeu069m07.1	Xenopus tropicalis (Western clawed frog) (Silurana tropicalis)
Asp1_00248	P47236	5.66e-44	Paired box protein Pax-1	PAX1 GPX-1	Gallus gallus (Chicken)
Asp1_00249	Q0IH87	1.09e-67	Paired box protein Pax-3-B (xPax3-B) (Paired-domain transcription factor Pax3-B)	pax3-b pax3 pax3B	Xenopus laevis (African clawed frog)
Asp1_00254	Q9Y6A2	8.64e-91	Cholesterol 24-hydroxylase (CH24H) (EC 1.14.14.25) (Cholesterol 24-monooxygenase) (Cholesterol 24S-hydroxylase) (Cytochrome P450 46A1)	CYP46A1 CYP46	Homo sapiens (Human)
Asp1_00255	Q9Y222	4.53e-132	Cyclin-D-binding Myb-like transcription factor 1 (hDMTF1) (Cyclin-D-interacting Myb-like protein 1) (hDMP1)	DMTF1 DMP1	Homo sapiens (Human)
Asp1_00256	Q1ZXD6	1.43e-14	Probable serine/threonine-protein kinase roco5 (EC 2.7.11.1) (Ras of complex proteins and C-terminal of roc 5)	roco5 DDB_G0294533	Dictyostelium discoideum (Social amoeba)
Asp1_00257	Q15075	5.23e-83	Early endosome antigen 1 (Endosome-associated protein p162) (Zinc finger FYVE domain-containing protein 2)	EEA1 ZFYVE2	Homo sapiens (Human)
Asp1_00258	P21328	1.19e-28	RNA-directed DNA polymerase from mobile element jockey (EC 2.7.7.49) (Reverse transcriptase)	pol	Drosophila melanogaster (Fruit fly)
Asp1_00260	Q8CE72	5.67e-56	Ciliogenesis and planar polarity effector 1 (Protein C5orf42 homolog) (Protein JBTS17)	Cplane1 Jbts17	Mus musculus (Mouse)
Asp1_00263	O70475	0	UDP-glucose 6-dehydrogenase (UDP-Glc dehydrogenase) (UDP-GlcDH) (UDPGDH) (EC 1.1.1.22)	Ugdh	Mus musculus (Mouse)
Asp1_00264	A7E2V4	1.64e-41	Zinc finger SWIM domain-containing protein 8	ZSWIM8 KIAA0913	Homo sapiens (Human)
Asp1_00265	Q9Y2U8	9.17e-33	Inner nuclear membrane protein Man1 (LEM domain-containing protein 3)	LEMD3 MAN1	Homo sapiens (Human)
Asp1_00266	C3ZQF9	2.4e-33	QRFP-like peptide receptor	QRFPR BRAFLDRAFT_74637	Branchiostoma floridae (Florida lancelet) (Amphioxus)
Asp1_00267	Q8BZQ7	3.24e-36	Anaphase-promoting complex subunit 2 (APC2) (Cyclosome subunit 2)	Anapc2	Mus musculus (Mouse)
Asp1_00268	Q8BZQ7	0	Anaphase-promoting complex subunit 2 (APC2) (Cyclosome subunit 2)	Anapc2	Mus musculus (Mouse)
Asp1_00269	Q15746	3.2e-08	Myosin light chain kinase, smooth muscle (MLCK) (smMLCK) (EC 2.7.11.18) (Kinase-related protein) (KRP) (Telokin) [Cleaved into: Myosin light chain kinase, smooth muscle, deglutamylated form]	MYLK MLCK MLCK1 MYLK1	Homo sapiens (Human)
Asp1_00270	P13596	1.03e-07	Neural cell adhesion molecule 1 (N-CAM-1) (NCAM-1) (CD antigen CD56)	Ncam1 Ncam	Rattus norvegicus (Rat)
Asp1_00275	Q95N27	7.41e-14	Protein phosphatase 1 regulatory inhibitor subunit 16B (CAAX box protein TIMAP) (TGF-beta-inhibited membrane-associated protein) (bTIMAP)	PPP1R16B	Bos taurus (Bovine)
Asp1_00276	Q91Z92	1.42e-10	Beta-1,3-galactosyltransferase 6 (Beta-1,3-GalTase 6) (Beta3Gal-T6) (Beta3GalT6) (EC 2.4.1.134) (GAG GalTII) (Galactosyltransferase II) (Galactosylxylosylprotein 3-beta-galactosyltransferase) (UDP-Gal:betaGal beta 1,3-galactosyltransferase polypeptide 6)	B3galt6	Mus musculus (Mouse)
Asp1_00279	Q0P594	0	Serine/threonine-protein phosphatase 2A catalytic subunit beta isoform (PP2A-beta) (EC 3.1.3.16)	PPP2CB	Bos taurus (Bovine)
Asp1_00280	P47836	9.84e-114	Small ribosomal subunit protein eS4 (40S ribosomal protein S4)	RPS4	Gallus gallus (Chicken)
Asp1_00281	P47836	3.82e-149	Small ribosomal subunit protein eS4 (40S ribosomal protein S4)	RPS4	Gallus gallus (Chicken)
Asp1_00282	Q9BGP6	9.78e-23	Leucine-rich repeat transmembrane neuronal protein 3	LRRTM3 QflA-15366 QtrA-11009	Macaca fascicularis (Crab-eating macaque) (Cynomolgus monkey)
Asp1_00283	P10860	0	Glutamate dehydrogenase 1, mitochondrial (GDH 1) (EC 1.4.1.3) (Memory-related gene 2 protein) (MRG-2)	Glud1 Glud	Rattus norvegicus (Rat)
Asp1_00285	Q6TMK8	1.55e-61	PRELI domain containing protein 3B (BCR/ABL-regulated protein) (Protein slowmo homolog 2)	PRELID3B SLMO2	Cricetulus griseus (Chinese hamster) (Cricetulus barabensis griseus)
Asp1_00286	Q4QRK0	0	Methionine aminopeptidase 1 (MAP 1) (MetAP 1) (EC 3.4.11.18) (Peptidase M 1)	metap1	Danio rerio (Zebrafish) (Brachydanio rerio)
Asp1_00287	Q8NDG6	0	ATP-dependent RNA helicase TDRD9 (EC 3.6.4.13) (Tudor domain-containing protein 9)	TDRD9 C14orf75	Homo sapiens (Human)
Asp1_00288	Q09884	4.3e-19	Protein Dicer (Cell cycle control protein dcr1) (RNA interference pathway protein dcr1) [Includes: Endoribonuclease dcr1 (EC 3.1.26.-); ATP-dependent helicase dcr1 (EC 3.6.4.-)]	dcr1 SPCC188.13c SPCC584.10c	Schizosaccharomyces pombe (strain 972 / ATCC 24843) (Fission yeast)
Asp1_00289	Q6UXI7	1.47e-30	Vitrin	VIT UNQ647/PRO1277	Homo sapiens (Human)
Asp1_00291	Q96RW7	2.38e-13	Hemicentin-1 (Fibulin-6) (FIBL-6)	HMCN1 FIBL6	Homo sapiens (Human)
Asp1_00292	P84023	9.24e-81	Mothers against decapentaplegic homolog 3 (MAD homolog 3) (Mad3) (Mothers against DPP homolog 3) (SMAD family member 3) (SMAD 3) (Smad3)	SMAD3 MADH3	Gallus gallus (Chicken)
Asp1_00293	O70436	3.05e-136	Mothers against decapentaplegic homolog 2 (MAD homolog 2) (Mothers against DPP homolog 2) (Mad-related protein 2) (SMAD family member 2) (SMAD 2) (Smad2)	Smad2 Madh2	Rattus norvegicus (Rat)
Asp1_00294	P84023	0	Mothers against decapentaplegic homolog 3 (MAD homolog 3) (Mad3) (Mothers against DPP homolog 3) (SMAD family member 3) (SMAD 3) (Smad3)	SMAD3 MADH3	Gallus gallus (Chicken)
Asp1_00295	P54761	7.03e-07	Ephrin type-B receptor 4 (EC 2.7.10.1) (Developmental kinase 2) (mDK-2) (Hepatoma transmembrane kinase) (Tyrosine kinase MYK-1)	Ephb4 Htk Mdk2 Myk1	Mus musculus (Mouse)
Asp1_00296	Q91736	3.56e-10	Ephrin type-B receptor 1-B (EC 2.7.10.1) (Tyrosine-protein kinase receptor XELK)	ephb1-b xelk	Xenopus laevis (African clawed frog)
Asp1_00297	P54761	5.38e-07	Ephrin type-B receptor 4 (EC 2.7.10.1) (Developmental kinase 2) (mDK-2) (Hepatoma transmembrane kinase) (Tyrosine kinase MYK-1)	Ephb4 Htk Mdk2 Myk1	Mus musculus (Mouse)
Asp1_00298	P54763	3.29e-06	Ephrin type-B receptor 2 (EC 2.7.10.1) (Neural kinase) (Nuk receptor tyrosine kinase) (Tyrosine-protein kinase receptor EPH-3) (Tyrosine-protein kinase receptor SEK-3) [Cleaved into: EphB2/CTF1; EphB2/CTF2]	Ephb2 Epth3 Nuk Sek3	Mus musculus (Mouse)
Asp1_00300	P46023	3.79e-06	G-protein coupled receptor GRL101	NA	Lymnaea stagnalis (Great pond snail) (Helix stagnalis)
Asp1_00301	P46023	1.9e-08	G-protein coupled receptor GRL101	NA	Lymnaea stagnalis (Great pond snail) (Helix stagnalis)
Asp1_00302	P46023	2.04e-08	G-protein coupled receptor GRL101	NA	Lymnaea stagnalis (Great pond snail) (Helix stagnalis)
Asp1_00303	Q5R941	1.35e-44	Peptidyl-prolyl cis-trans isomerase FKBP14 (PPIase FKBP14) (EC 5.2.1.8) (FK506-binding protein 14) (FKBP-14) (Rotamase)	FKBP14	Pongo abelii (Sumatran orangutan) (Pongo pygmaeus abelii)
Asp1_00304	Q9Z9A3	2.81e-31	Large ribosomal subunit protein uL1 (50S ribosomal protein L1)	rplA rl1 CPn_0078 CP_0697 CpB0078	Chlamydia pneumoniae (Chlamydophila pneumoniae)
Asp1_00305	Q9UBI4	6.08e-70	Stomatin-like protein 1 (SLP-1) (EPB72-like protein 1) (Protein unc-24 homolog) (Stomatin-related protein) (STORP)	STOML1 SLP1 UNC24 MSTP019	Homo sapiens (Human)
Asp1_00306	Q8CJG0	0	Protein argonaute-2 (Argonaute2) (mAgo2) (EC 3.1.26.n2) (Argonaute RISC catalytic component 2) (Eukaryotic translation initiation factor 2C 2) (eIF-2C 2) (eIF2C 2) (Piwi/argonaute family protein meIF2C2) (Protein slicer)	Ago2 Eif2c2 Kiaa4215	Mus musculus (Mouse)
Asp1_00307	Q91VI7	2.28e-14	Ribonuclease inhibitor (Ribonuclease/angiogenin inhibitor 1)	Rnh1 Rnh	Mus musculus (Mouse)
Asp1_00308	Q8BHB0	1.09e-15	Nucleotide-binding oligomerization domain-containing protein 1 (mNod1)	Nod1	Mus musculus (Mouse)
Asp1_00309	Q8K3Z0	3.92e-45	Nucleotide-binding oligomerization domain-containing protein 2 (Caspase recruitment domain-containing protein 15)	Nod2 Card15	Mus musculus (Mouse)
Asp1_00310	Q5R7Q3	7.13e-139	Magnesium transporter NIPA2 (Non-imprinted in Prader-Willi/Angelman syndrome region protein 2 homolog)	NIPA2	Pongo abelii (Sumatran orangutan) (Pongo pygmaeus abelii)
Asp1_00311	Q80T91	0	Multiple epidermal growth factor-like domains protein 11 (Multiple EGF-like domains protein 11)	Megf11 Kiaa1781	Mus musculus (Mouse)
Asp1_00312	Q80T91	1.47e-171	Multiple epidermal growth factor-like domains protein 11 (Multiple EGF-like domains protein 11)	Megf11 Kiaa1781	Mus musculus (Mouse)
Asp1_00313	P05363	2.16e-37	Substance-K receptor (SKR) (NK-2 receptor) (NK-2R) (Neurokinin A receptor) (Tachykinin receptor 2)	TACR2 TAC2R	Bos taurus (Bovine)
Asp1_00314	Q6INU7	8.25e-51	Putative ferric-chelate reductase 1 (EC 1.-.-.-)	frrs1	Xenopus laevis (African clawed frog)
Asp1_00315	C3ZQF9	2.18e-23	QRFP-like peptide receptor	QRFPR BRAFLDRAFT_74637	Branchiostoma floridae (Florida lancelet) (Amphioxus)
Asp1_00316	P48630	4.17e-125	Omega-6 fatty acid desaturase, endoplasmic reticulum isozyme 1 (EC 1.14.19.-)	FAD2-1	Glycine max (Soybean) (Glycine hispida)
Asp1_00320	P36404	1.38e-110	ADP-ribosylation factor-like protein 2	ARL2	Homo sapiens (Human)
Asp1_00321	P17244	0	Glyceraldehyde-3-phosphate dehydrogenase (GAPDH) (EC 1.2.1.12) (Peptidyl-cysteine S-nitrosylase GAPDH) (EC 2.6.99.-)	GAPDH GAPD	Cricetulus griseus (Chinese hamster) (Cricetulus barabensis griseus)
Asp1_00322	P49916	0	DNA ligase 3 (EC 6.5.1.1) (DNA ligase III) (Polydeoxyribonucleotide synthase [ATP] 3)	LIG3	Homo sapiens (Human)
Asp1_00324	Q8NFF2	3.01e-136	Sodium/potassium/calcium exchanger 4 (Na(+)/K(+)/Ca(2+)-exchange protein 4) (Solute carrier family 24 member 4)	SLC24A4 NCKX4	Homo sapiens (Human)
Asp1_00325	Q8NFF2	2.27e-136	Sodium/potassium/calcium exchanger 4 (Na(+)/K(+)/Ca(2+)-exchange protein 4) (Solute carrier family 24 member 4)	SLC24A4 NCKX4	Homo sapiens (Human)
Asp1_00326	Q8NFF2	1.13e-54	Sodium/potassium/calcium exchanger 4 (Na(+)/K(+)/Ca(2+)-exchange protein 4) (Solute carrier family 24 member 4)	SLC24A4 NCKX4	Homo sapiens (Human)
Asp1_00327	Q32TF8	0	EF-hand domain-containing family member C2	efhc2 zgc:152706	Danio rerio (Zebrafish) (Brachydanio rerio)
Asp1_00328	P69527	1.26e-126	Aminopeptidase O (AP-O) (EC 3.4.11.-)	Aopep Onpep	Rattus norvegicus (Rat)
Asp1_00329	Q864S8	3.07e-162	Breast cancer type 2 susceptibility protein homolog (Fanconi anemia group D1 protein homolog)	BRCA2 FANCD1	Felis catus (Cat) (Felis silvestris catus)
Asp1_00330	O35923	1.35e-30	Breast cancer type 2 susceptibility protein homolog (Fanconi anemia group D1 protein homolog)	Brca2 Fancd1	Rattus norvegicus (Rat)
Asp1_00331	O35923	1.04e-117	Breast cancer type 2 susceptibility protein homolog (Fanconi anemia group D1 protein homolog)	Brca2 Fancd1	Rattus norvegicus (Rat)
Asp1_00334	P0CT39	2.28e-80	Transposon Tf2-6 polyprotein (Retrotransposable element Tf2 155 kDa protein)	Tf2-6 SPAC27E2.08	Schizosaccharomyces pombe (strain 972 / ATCC 24843) (Fission yeast)
Asp1_00336	P52717	1.98e-68	Serine carboxypeptidase ctsa-1.1 (EC 3.4.16.-)	ctsa-1.1 F41C3.5	Caenorhabditis elegans
Asp1_00337	Q9NUS5	2.24e-26	AP-5 complex subunit sigma-1 (Adaptor-related protein complex 5 sigma subunit) (Sigma5)	AP5S1 C20orf29	Homo sapiens (Human)
Asp1_00338	Q96HJ3	1.65e-18	Coiled-coil domain-containing protein 34 (Renal carcinoma antigen NY-REN-41)	CCDC34 RAMA3 L15	Homo sapiens (Human)
Asp1_00339	Q5RF73	1.89e-104	Transmembrane protein 19	TMEM19	Pongo abelii (Sumatran orangutan) (Pongo pygmaeus abelii)
Asp1_00340	P37879	4.37e-113	Lysine--tRNA ligase (EC 2.7.7.-) (EC 6.1.1.6) (Lysyl-tRNA synthetase) (LysRS)	KARS1 KARS	Cricetulus griseus (Chinese hamster) (Cricetulus barabensis griseus)
Asp1_00342	F1MNN4	2.07e-69	F-box/WD repeat-containing protein 7 (F-box and WD-40 domain-containing protein 7)	FBXW7 FBW7	Bos taurus (Bovine)
Asp1_00344	B3TP03	1.17e-121	Cationic amino acid transporter 2 (CAT-2) (CAT2) (cCAT-2) (Low affinity cationic amino acid transporter 2) (Solute carrier family 7 member 2)	SLC7A2 ATRC2 CAT2	Gallus gallus (Chicken)
Asp1_00345	Q9BUZ4	6.59e-63	TNF receptor-associated factor 4 (EC 2.3.2.27) (Cysteine-rich domain associated with RING and Traf domains protein 1) (Metastatic lymph node gene 62 protein) (MLN 62) (RING finger protein 83)	TRAF4 CART1 MLN62 RNF83	Homo sapiens (Human)
Asp1_00346	Q12933	1.19e-51	TNF receptor-associated factor 2 (EC 2.3.2.27) (E3 ubiquitin-protein ligase TRAF2) (RING-type E3 ubiquitin transferase TRAF2) (Tumor necrosis factor type 2 receptor-associated protein 3)	TRAF2 TRAP3	Homo sapiens (Human)
Asp1_00347	Q5HZV9	3.64e-119	Protein phosphatase 1 regulatory subunit 7 (Protein phosphatase 1 regulatory subunit 22)	Ppp1r7 Sds22	Rattus norvegicus (Rat)
Asp1_00348	Q5XI32	4.63e-169	F-actin-capping protein subunit beta (CapZ beta)	Capzb	Rattus norvegicus (Rat)
Asp1_00349	Q1ZXJ0	1.05e-129	Chloride channel protein D	clcD DDB_G0278639	Dictyostelium discoideum (Social amoeba)
Asp1_00350	Q54AX6	9.25e-10	Chloride channel protein A	clcA DDB_G0294096	Dictyostelium discoideum (Social amoeba)
Asp1_00351	Q9BUK6	3.07e-99	Protein misato homolog 1	MSTO1 LST005 SLTP005	Homo sapiens (Human)
Asp1_00352	O62739	4.71e-97	Small ribosomal subunit protein eS4, Y isoform 1 (40S ribosomal protein S4, Y isoform 1)	RPS4Y1 RPS4Y	Monodelphis domestica (Gray short-tailed opossum)
Asp1_00356	P81274	7.59e-09	G-protein-signaling modulator 2 (Mosaic protein LGN)	GPSM2 LGN	Homo sapiens (Human)
Asp1_00358	Q60598	0	Src substrate cortactin	Cttn Ems1	Mus musculus (Mouse)
Asp1_00359	Q14247	9.5e-32	Src substrate cortactin (Amplaxin) (Oncogene EMS1)	CTTN EMS1	Homo sapiens (Human)
Asp1_00360	Q01406	8.71e-146	Src substrate protein p85 (Cortactin) (p80)	CTTN1 EMS1 P85.25	Gallus gallus (Chicken)
Asp1_00361	Q60598	0	Src substrate cortactin	Cttn Ems1	Mus musculus (Mouse)
Asp1_00364	P21328	1.15e-30	RNA-directed DNA polymerase from mobile element jockey (EC 2.7.7.49) (Reverse transcriptase)	pol	Drosophila melanogaster (Fruit fly)
Asp1_00365	Q00808	6.29e-07	Vegetative incompatibility protein HET-E-1	HET-E1	Podospora anserina (Pleurage anserina)
Asp1_00368	Q96DM1	9.45e-16	PiggyBac transposable element-derived protein 4	PGBD4	Homo sapiens (Human)
Asp1_00369	Q96DM1	1.69e-20	PiggyBac transposable element-derived protein 4	PGBD4	Homo sapiens (Human)
Asp1_00370	Q96DM1	9.03e-33	PiggyBac transposable element-derived protein 4	PGBD4	Homo sapiens (Human)
Asp1_00371	Q8IWR1	5.61e-13	Tripartite motif-containing protein 59 (EC 2.3.2.27) (RING finger protein 104) (Tumor suppressor TSBF-1)	TRIM59 RNF104 TRIM57 TSBF1	Homo sapiens (Human)
Asp1_00372	O15068	1.18e-17	Guanine nucleotide exchange factor DBS (DBL's big sister) (MCF2-transforming sequence-like protein)	MCF2L KIAA0362 OST	Homo sapiens (Human)
Asp1_00373	Q9UK61	4e-44	Protein TASOR (CTCL tumor antigen se89-1) (Retinoblastoma-associated protein RAP140) (Transgene activation suppressor protein)	TASOR C3orf63 FAM208A KIAA1105	Homo sapiens (Human)
Asp1_00374	Q9NR19	0	Acetyl-coenzyme A synthetase, cytoplasmic (EC 6.2.1.1) (Acetate--CoA ligase) (Acetyl-CoA synthetase) (ACS) (AceCS) (Acetyl-CoA synthetase 1) (AceCS1) (Acyl-CoA synthetase short-chain family member 2) (Acyl-activating enzyme) (Propionate--CoA ligase) (EC 6.2.1.17)	ACSS2 ACAS2	Homo sapiens (Human)
Asp1_00375	Q8C8H8	5.3e-30	Kyphoscoliosis peptidase (EC 3.4.-.-)	Ky	Mus musculus (Mouse)
Asp1_00376	Q0VCN3	5.51e-73	Intraflagellar transport protein 27 homolog (IFT27) (Putative GTP-binding protein RAY-like) (Rab-like protein 4)	IFT27 RABL4 RAYL	Bos taurus (Bovine)
Asp1_00378	F1M3J4	5.46e-14	ATP-binding cassette subfamily C member 4 (EC 7.6.2.-) (EC 7.6.2.2) (EC 7.6.2.3) (Multidrug resistance-associated protein 4)	Abcc4 Mrp4	Rattus norvegicus (Rat)
Asp1_00379	P51152	9.81e-34	Ras-related protein Rab-12	RAB12	Canis lupus familiaris (Dog) (Canis familiaris)
Asp1_00380	Q9BXW7	8.37e-19	Haloacid dehalogenase-like hydrolase domain-containing 5 (Cat eye syndrome critical region protein 5)	HDHD5 CECR5	Homo sapiens (Human)
Asp1_00381	Q9BXW7	1.69e-96	Haloacid dehalogenase-like hydrolase domain-containing 5 (Cat eye syndrome critical region protein 5)	HDHD5 CECR5	Homo sapiens (Human)
Asp1_00382	Q9NXG6	4.04e-38	Transmembrane prolyl 4-hydroxylase (P4H-TM) (EC 1.14.11.29) (Hypoxia-inducible factor prolyl hydroxylase 4) (HIF-PH4) (HIF-prolyl hydroxylase 4) (HPH-4)	P4HTM PH4	Homo sapiens (Human)
Asp1_00383	Q8BG58	2.85e-47	Transmembrane prolyl 4-hydroxylase (P4H-TM) (EC 1.14.11.29) (Hypoxia-inducible factor prolyl hydroxylase 4) (HIF-PH4) (HIF-prolyl hydroxylase 4) (HPH-4)	P4htm Ph4	Mus musculus (Mouse)
Asp1_00384	Q9NXG6	6.73e-75	Transmembrane prolyl 4-hydroxylase (P4H-TM) (EC 1.14.11.29) (Hypoxia-inducible factor prolyl hydroxylase 4) (HIF-PH4) (HIF-prolyl hydroxylase 4) (HPH-4)	P4HTM PH4	Homo sapiens (Human)
Asp1_00385	Q9D8V7	1.07e-106	Signal peptidase complex catalytic subunit SEC11C (EC 3.4.21.89) (Microsomal signal peptidase 21 kDa subunit) (SPase 21 kDa subunit) (SEC11 homolog C) (SEC11-like protein 3) (SPC21)	Sec11c Sec11l3 Spc21	Mus musculus (Mouse)
Asp1_00386	Q9D8V7	2.42e-100	Signal peptidase complex catalytic subunit SEC11C (EC 3.4.21.89) (Microsomal signal peptidase 21 kDa subunit) (SPase 21 kDa subunit) (SEC11 homolog C) (SEC11-like protein 3) (SPC21)	Sec11c Sec11l3 Spc21	Mus musculus (Mouse)
Asp1_00387	Q9QXG2	1.31e-145	Rab proteins geranylgeranyltransferase component A 1 (Choroideremia protein homolog) (Rab escort protein 1) (REP-1)	Chm Rep1	Mus musculus (Mouse)
Asp1_00388	Q9QXG2	3.32e-160	Rab proteins geranylgeranyltransferase component A 1 (Choroideremia protein homolog) (Rab escort protein 1) (REP-1)	Chm Rep1	Mus musculus (Mouse)
Asp1_00389	O75496	3.47e-16	Geminin	GMNN	Homo sapiens (Human)
Asp1_00390	Q6PAY6	6.58e-80	Hydroxyproline dehydrogenase (HYPDH) (EC 1.5.5.3) (Probable proline dehydrogenase 2) (EC 1.5.5.2) (Probable proline oxidase 2)	prodh2 hypdh	Xenopus laevis (African clawed frog)
Asp1_00391	Q9WU79	2.84e-63	Proline dehydrogenase 1, mitochondrial (EC 1.5.5.2) (Proline oxidase)	Prodh Pro1	Mus musculus (Mouse)
Asp1_00392	G5EBX9	0	Serine/threonine-protein phosphatase with EF-hands pef-1 (CePPEF) (EC 3.1.3.16) (Phosphatase with EF hands 1)	pef-1 F23H11.8	Caenorhabditis elegans
Asp1_00393	Q92752	2.44e-72	Tenascin-R (TN-R) (Janusin) (Restrictin)	TNR	Homo sapiens (Human)
Asp1_00394	Q92752	2.56e-66	Tenascin-R (TN-R) (Janusin) (Restrictin)	TNR	Homo sapiens (Human)
Asp1_00395	P12804	9.84e-39	Fibroleukin (Cytotoxic T-lymphocyte-specific protein) (Fibrinogen-like protein 2) (Prothrombinase)	Fgl2 Fiblp	Mus musculus (Mouse)
Asp1_00396	O70165	1.77e-66	Ficolin-1 (Collagen/fibrinogen domain-containing protein 1) (Ficolin-A) (Ficolin-alpha) (M-ficolin)	Fcn1 Fcna	Mus musculus (Mouse)
Asp1_00397	Q8IZ81	1.06e-86	ELMO domain-containing protein 2	ELMOD2	Homo sapiens (Human)
Asp1_00398	Q9Y227	7.03e-161	Ectonucleoside triphosphate diphosphohydrolase 4 (NTPDase 4) (EC 3.6.1.15) (EC 3.6.1.6) (Golgi UDPase) (Lysosomal apyrase-like protein of 70 kDa) (Uridine-diphosphatase) (UDPase) (EC 3.6.1.42)	ENTPD4 KIAA0392 LALP70 LYSAL1	Homo sapiens (Human)
Asp1_00400	F1QAM1	2.03e-30	Palmitoyltransferase ZDHHC4 (EC 2.3.1.225) (Zinc finger DHHC domain-containing protein 4)	zdhhc4 dhhc4 zgc:64155	Danio rerio (Zebrafish) (Brachydanio rerio)
Asp1_00401	F1QAM1	5.97e-41	Palmitoyltransferase ZDHHC4 (EC 2.3.1.225) (Zinc finger DHHC domain-containing protein 4)	zdhhc4 dhhc4 zgc:64155	Danio rerio (Zebrafish) (Brachydanio rerio)
Asp1_00402	Q9Y6J8	3.17e-43	Serine/threonine/tyrosine-interacting-like protein 1 (Dual specificity phosphatase inhibitor MK-STYX) (Dual specificity protein phosphatase 24) (Inactive dual specificity protein phosphatase MK-STYX) (Map kinase phosphatase-like protein MK-STYX)	STYXL1 DUSP24 MKSTYX	Homo sapiens (Human)
Asp1_00403	Q9Y6J8	1.67e-69	Serine/threonine/tyrosine-interacting-like protein 1 (Dual specificity phosphatase inhibitor MK-STYX) (Dual specificity protein phosphatase 24) (Inactive dual specificity protein phosphatase MK-STYX) (Map kinase phosphatase-like protein MK-STYX)	STYXL1 DUSP24 MKSTYX	Homo sapiens (Human)
Asp1_00404	Q9CX47	5.09e-64	DNA repair protein XRCC2 (X-ray repair cross-complementing protein 2)	Xrcc2	Mus musculus (Mouse)
Asp1_00405	Q8K4K5	6.79e-22	Lethal(2) giant larvae protein homolog 1 (LLGL) (Rgl-1)	Llgl1 Rgl1	Rattus norvegicus (Rat)
Asp1_00406	Q6P1M3	0	LLGL scribble cell polarity complex component 2 (HGL) (Lethal(2) giant larvae protein homolog 2)	LLGL2	Homo sapiens (Human)
Asp1_00407	Q9Z2Z6	1.92e-65	Mitochondrial carnitine/acylcarnitine carrier protein (Carnitine/acylcarnitine translocase) (CAC) (CACT) (mCAC) (Solute carrier family 25 member 20)	Slc25a20 Cac Cact	Mus musculus (Mouse)
Asp1_00408	Q15319	6.94e-90	POU domain, class 4, transcription factor 3 (Brain-specific homeobox/POU domain protein 3C) (Brain-3C) (Brn-3C)	POU4F3 BRN3C	Homo sapiens (Human)
Asp1_00409	O75197	5.81e-52	Low-density lipoprotein receptor-related protein 5 (LRP-5) (Low-density lipoprotein receptor-related protein 7) (LRP-7)	LRP5 LR3 LRP7	Homo sapiens (Human)
Asp1_00411	Q99758	8.88e-37	Phospholipid-transporting ATPase ABCA3 (EC 7.6.2.1) (ABC-C transporter) (ATP-binding cassette sub-family A member 3) (ATP-binding cassette transporter 3) (ATP-binding cassette 3) (Xenobiotic-transporting ATPase ABCA3) (EC 7.6.2.2) [Cleaved into: 150 Kda mature form]	ABCA3 ABC3	Homo sapiens (Human)
Asp1_00412	P41413	4.76e-130	Proprotein convertase subtilisin/kexin type 5 (EC 3.4.21.-) (Proprotein convertase 5) (PC5) (Proprotein convertase 6) (PC6) (Subtilisin/kexin-like protease PC5) (rPC5)	Pcsk5	Rattus norvegicus (Rat)
Asp1_00413	P41413	9.27e-131	Proprotein convertase subtilisin/kexin type 5 (EC 3.4.21.-) (Proprotein convertase 5) (PC5) (Proprotein convertase 6) (PC6) (Subtilisin/kexin-like protease PC5) (rPC5)	Pcsk5	Rattus norvegicus (Rat)
Asp1_00414	A6QNP3	6.51e-30	Protein phosphatase 1 regulatory subunit 3B	PPP1R3B	Bos taurus (Bovine)
Asp1_00415	Q5SPC5	0	Otoferlin (Fer-1-like protein 2)	otof fer1l2 si:dkey-181f18.3	Danio rerio (Zebrafish) (Brachydanio rerio)
Asp1_00417	P0C6B8	6.42e-08	Sushi, von Willebrand factor type A, EGF and pentraxin domain-containing protein 1	Svep1	Rattus norvegicus (Rat)
Asp1_00418	P0C6B8	1.3e-08	Sushi, von Willebrand factor type A, EGF and pentraxin domain-containing protein 1	Svep1	Rattus norvegicus (Rat)
Asp1_00419	Q4LDE5	1.01e-10	Sushi, von Willebrand factor type A, EGF and pentraxin domain-containing protein 1 (CCP module-containing protein 22) (Polydom) (Selectin-like osteoblast-derived protein) (SEL-OB) (Serologically defined breast cancer antigen NY-BR-38)	SVEP1 C9orf13 CCP22 SELOB	Homo sapiens (Human)
Asp1_00420	Q9LU47	5.09e-19	Putative U-box domain-containing protein 53 (Plant U-box protein 53) [Includes: E3 ubiquitin ligase (EC 2.3.2.27) (RING-type E3 ubiquitin transferase); Serine/threonine-protein kinase (EC 2.7.11.-)]	PUB53 At5g51270 MWD22.22	Arabidopsis thaliana (Mouse-ear cress)
Asp1_00421	F1PZV2	7.56e-76	Major facilitator superfamily domain-containing protein 12	MFSD12	Canis lupus familiaris (Dog) (Canis familiaris)
Asp1_00422	A0A3Q2HW92	2.08e-36	Major facilitator superfamily domain-containing protein 12	MFSD12	Equus caballus (Horse)
Asp1_00423	Q6NUT3	2.81e-50	Major facilitator superfamily domain-containing protein 12	MFSD12 C19orf28	Homo sapiens (Human)
Asp1_00427	Q6AZT7	5.22e-07	Nephrocystin-3	nphp3	Xenopus laevis (African clawed frog)
Asp1_00428	P83510	5.83e-164	Traf2 and NCK-interacting protein kinase (EC 2.7.11.1)	Tnik Kiaa0551	Mus musculus (Mouse)
Asp1_00430	Q9UHJ3	9.09e-59	Scm-like with four MBT domains protein 1 (hSFMBT) (Renal ubiquitous protein 1)	SFMBT1 RU1	Homo sapiens (Human)
Asp1_00433	Q5F477	9.02e-58	Lipid droplet-associated hydrolase (EC 3.1.1.-) (Lipid droplet-associated serine hydrolase)	LDAH RCJMB04_2g19	Gallus gallus (Chicken)
Asp1_00436	Q3B8Q1	0	Nucleolar RNA helicase 2 (EC 3.6.4.13) (DEAD box protein 21) (Gu-alpha) (Nucleolar RNA helicase Gu) (Nucleolar RNA helicase II) (RH II/Gu)	Ddx21 Ddx21a	Rattus norvegicus (Rat)
Asp1_00437	Q3B8Q1	0	Nucleolar RNA helicase 2 (EC 3.6.4.13) (DEAD box protein 21) (Gu-alpha) (Nucleolar RNA helicase Gu) (Nucleolar RNA helicase II) (RH II/Gu)	Ddx21 Ddx21a	Rattus norvegicus (Rat)
Asp1_00439	Q9Y6I7	2.89e-08	WD repeat and SOCS box-containing protein 1 (WSB-1) (SOCS box-containing WD protein SWiP-1)	WSB1 SWIP1	Homo sapiens (Human)
Asp1_00441	Q9C000	1.25e-19	NACHT, LRR and PYD domains-containing protein 1 (EC 3.4.-.-) (EC 3.6.4.-) (Caspase recruitment domain-containing protein 7) (Death effector filament-forming ced-4-like apoptosis protein) (Nucleotide-binding domain and caspase recruitment domain) [Cleaved into: NACHT, LRR and PYD domains-containing protein 1, C-terminus (NLRP1-CT); NACHT, LRR and PYD domains-containing protein 1, N-terminus (NLRP1…	NLRP1 CARD7 DEFCAP KIAA0926 NAC NALP1	Homo sapiens (Human)
Asp1_00443	Q811U4	7.84e-58	Mitofusin-1 (EC 3.6.5.-) (Transmembrane GTPase MFN1)	Mfn1	Mus musculus (Mouse)
Asp1_00444	Q811U4	1.32e-53	Mitofusin-1 (EC 3.6.5.-) (Transmembrane GTPase MFN1)	Mfn1	Mus musculus (Mouse)
Asp1_00446	Q9WU20	0	Methylenetetrahydrofolate reductase (NADPH) (EC 1.5.1.53)	Mthfr	Mus musculus (Mouse)
Asp1_00447	Q60HE5	7.99e-77	Methylenetetrahydrofolate reductase (NADPH) (EC 1.5.1.53)	MTHFR QtrA-17780	Macaca fascicularis (Crab-eating macaque) (Cynomolgus monkey)
Asp1_00448	Q8R0A0	9.38e-73	General transcription factor IIF subunit 2 (Transcription initiation factor IIF subunit beta) (TFIIF-beta)	Gtf2f2	Mus musculus (Mouse)
Asp1_00450	O73792	5.76e-55	Tyrosine-protein kinase receptor Tie-1 (EC 2.7.10.1)	tie1 tie-1	Danio rerio (Zebrafish) (Brachydanio rerio)
Asp1_00451	O73792	3.06e-55	Tyrosine-protein kinase receptor Tie-1 (EC 2.7.10.1)	tie1 tie-1	Danio rerio (Zebrafish) (Brachydanio rerio)
Asp1_00452	P18475	1.9e-55	Tyrosine-protein kinase receptor torso (EC 2.7.10.1)	tor CG1389	Drosophila melanogaster (Fruit fly)
Asp1_00453	P18475	6.34e-56	Tyrosine-protein kinase receptor torso (EC 2.7.10.1)	tor CG1389	Drosophila melanogaster (Fruit fly)
Asp1_00454	Q96QE2	0	Proton myo-inositol cotransporter (H(+)-myo-inositol cotransporter) (Hmit) (H(+)-myo-inositol symporter) (Solute carrier family 2 member 13)	SLC2A13	Homo sapiens (Human)
Asp1_00455	Q149M9	1.2e-92	NACHT domain- and WD repeat-containing protein 1	NWD1	Homo sapiens (Human)
Asp1_00456	B0S5Y3	2e-106	Solute carrier family 52, riboflavin transporter, member 3-A (Riboflavin transporter 2-A) (RFT2-A)	slc52a3a rft2a si:dkeyp-53e12.7 zgc:136909	Danio rerio (Zebrafish) (Brachydanio rerio)
Asp1_00457	P25291	3.34e-26	Pancreatic secretory granule membrane major glycoprotein GP2 (Pancreatic zymogen granule membrane protein GP-2) (ZAP75)	GP2	Canis lupus familiaris (Dog) (Canis familiaris)
Asp1_00458	P86982	3.45e-16	Insoluble matrix shell protein 1 (IMSP1)	NA	Ruditapes philippinarum (Japanese littleneck clam) (Venerupis philippinarum)
Asp1_00459	P86982	4.87e-14	Insoluble matrix shell protein 1 (IMSP1)	NA	Ruditapes philippinarum (Japanese littleneck clam) (Venerupis philippinarum)
Asp1_00460	Q7ZVB1	3.6e-64	Charged multivesicular body protein 1b (Chromatin-modifying protein 1b) (CHMP1b)	chmp1b zgc:56134	Danio rerio (Zebrafish) (Brachydanio rerio)
Asp1_00461	Q7ZVB1	2.49e-89	Charged multivesicular body protein 1b (Chromatin-modifying protein 1b) (CHMP1b)	chmp1b zgc:56134	Danio rerio (Zebrafish) (Brachydanio rerio)
Asp1_00463	Q96DM1	1.66e-18	PiggyBac transposable element-derived protein 4	PGBD4	Homo sapiens (Human)
Asp1_00464	Q9P209	7.29e-84	Centrosomal protein of 72 kDa (Cep72)	CEP72 KIAA1519	Homo sapiens (Human)
Asp1_00466	B2RPY5	3.26e-27	G-protein coupled receptor 161	Gpr161 Gm208	Mus musculus (Mouse)
Asp1_00467	Q9H3H5	1.47e-177	UDP-N-acetylglucosamine--dolichyl-phosphate N-acetylglucosaminephosphotransferase (EC 2.7.8.15) (GlcNAc-1-P transferase) (G1PT) (GPT) (N-acetylglucosamine-1-phosphate transferase)	DPAGT1 DPAGT2	Homo sapiens (Human)
Asp1_00468	Q8AYC9	0	Serine/threonine-protein kinase Chk1 (EC 2.7.11.1) (CHK1 checkpoint homolog) (Checkpoint kinase-1)	CHEK1 CHK1	Gallus gallus (Chicken)
Asp1_00469	F1Q8W0	0	Splicing factor Cactin (zCactin)	cactin si:dkey-158a20.4 zgc:158620	Danio rerio (Zebrafish) (Brachydanio rerio)
Asp1_00470	Q8AVY1	1.77e-82	Ciliary microtubule associated protein 1A (Outer dense fiber of sperm tails protein 3) (Outer dense fiber protein 3)	cimap1a odf3	Xenopus laevis (African clawed frog)
Asp1_00471	Q9D168	1.19e-32	Integrator complex subunit 12 (Int12) (PHD finger protein 22)	Ints12 Phf22	Mus musculus (Mouse)
Asp1_00472	Q6NRH3	2.91e-56	Coiled-coil domain-containing protein 149	ccdc149	Xenopus laevis (African clawed frog)
Asp1_00473	A7SCH8	0	Kynureninase (EC 3.7.1.3) (L-kynurenine hydrolase)	kynu v1g235255	Nematostella vectensis (Starlet sea anemone)
Asp1_00474	Q3KQJ0	3.72e-19	Transmembrane protein 69	Tmem69	Mus musculus (Mouse)
Asp1_00475	Q64442	5.37e-58	Sorbitol dehydrogenase (SDH) (SORD) (EC 1.1.1.-) (L-iditol 2-dehydrogenase) (EC 1.1.1.14) (Polyol dehydrogenase) (Xylitol dehydrogenase) (XDH) (EC 1.1.1.9)	Sord Sdh1	Mus musculus (Mouse)
Asp1_00476	P0DMQ6	5.23e-147	Sorbitol dehydrogenase (SDH) (EC 1.1.1.-) (Polyol dehydrogenase)	SORD	Gallus gallus (Chicken)
Asp1_00477	Q91W96	3.44e-104	Anaphase-promoting complex subunit 4 (APC4) (Cyclosome subunit 4)	Anapc4 D5Ertd249e	Mus musculus (Mouse)
Asp1_00478	Q09575	7.58e-15	Uncharacterized protein K02A2.6	K02A2.6	Caenorhabditis elegans
Asp1_00479	Q96AY4	4.48e-85	Tetratricopeptide repeat protein 28 (TPR repeat protein 28) (TPR repeat-containing big gene cloned at Keio)	TTC28 KIAA1043 TPRBK	Homo sapiens (Human)
Asp1_00480	P17971	7.56e-102	Potassium voltage-gated channel protein Shal (Shaker cognate l) (Shal2)	Shal SHAL2 CG9262	Drosophila melanogaster (Fruit fly)
Asp1_00481	P11442	1.54e-89	Clathrin heavy chain 1	Cltc	Rattus norvegicus (Rat)
Asp1_00482	P25870	3.98e-118	Clathrin heavy chain	chcA DDB_G0277221	Dictyostelium discoideum (Social amoeba)
Asp1_00483	P25870	2.45e-179	Clathrin heavy chain	chcA DDB_G0277221	Dictyostelium discoideum (Social amoeba)
Asp1_00484	Q9N1Q8	1.11e-06	Calcium-binding protein 5 (CaBP5)	CABP5	Bos taurus (Bovine)
Asp1_00485	H9JW43	2.97e-89	Chitin deacetylase 8 (BmCDA8) (EC 3.5.1.41) (Chitin deacetylase 17)	CDA8	Bombyx mori (Silk moth)
Asp1_00486	Q08E43	1.71e-15	Ankyrin repeat and SOCS box protein 8 (ASB-8)	ASB8	Bos taurus (Bovine)
Asp1_00487	P69566	0	Ran-binding protein 9 (RanBP9) (B-cell antigen receptor Ig beta-associated protein 1) (IBAP-1) (Ran-binding protein M) (RanBPM)	Ranbp9 Ranbpm	Mus musculus (Mouse)
Asp1_00488	P56616	1.34e-53	Ubiquitin-conjugating enzyme E2 C (EC 2.3.2.23) ((E3-independent) E2 ubiquitin-conjugating enzyme C) (EC 2.3.2.24) (E2 ubiquitin-conjugating enzyme C) (UBC-X) (Ubiquitin carrier protein C) (Ubiquitin-protein ligase C)	ube2c ubch10 ubcx	Xenopus laevis (African clawed frog)
Asp1_00489	P69566	1.04e-153	Ran-binding protein 9 (RanBP9) (B-cell antigen receptor Ig beta-associated protein 1) (IBAP-1) (Ran-binding protein M) (RanBPM)	Ranbp9 Ranbpm	Mus musculus (Mouse)
Asp1_00490	A1L252	4.53e-77	Ran-binding protein 9 (RanBP9)	ranbp9 zgc:158650	Danio rerio (Zebrafish) (Brachydanio rerio)
Asp1_00491	Q18DN4	8.57e-06	Halomucin	hmu HQ_1081A	Haloquadratum walsbyi (strain DSM 16790 / HBSQ001)
Asp1_00493	G5ED14	1.95e-13	Paired box protein 5 homolog (Egg laying defective egl-38)	egl-38 C04G2.7	Caenorhabditis elegans
Asp1_00497	Q8IY21	0	Probable ATP-dependent RNA helicase DDX60 (EC 3.6.4.13) (DEAD box protein 60)	DDX60	Homo sapiens (Human)
Asp1_00498	Q8IY21	1.02e-70	Probable ATP-dependent RNA helicase DDX60 (EC 3.6.4.13) (DEAD box protein 60)	DDX60	Homo sapiens (Human)
Asp1_00499	Q86Y13	2.46e-10	E3 ubiquitin-protein ligase DZIP3 (EC 2.3.2.27) (DAZ-interacting protein 3) (RING-type E3 ubiquitin transferase DZIP3) (RNA-binding ubiquitin ligase of 138 kDa) (hRUL138)	DZIP3 KIAA0675	Homo sapiens (Human)
Asp1_00500	Q86Y13	6.17e-08	E3 ubiquitin-protein ligase DZIP3 (EC 2.3.2.27) (DAZ-interacting protein 3) (RING-type E3 ubiquitin transferase DZIP3) (RNA-binding ubiquitin ligase of 138 kDa) (hRUL138)	DZIP3 KIAA0675	Homo sapiens (Human)
Asp1_00501	Q86Y13	2.97e-10	E3 ubiquitin-protein ligase DZIP3 (EC 2.3.2.27) (DAZ-interacting protein 3) (RING-type E3 ubiquitin transferase DZIP3) (RNA-binding ubiquitin ligase of 138 kDa) (hRUL138)	DZIP3 KIAA0675	Homo sapiens (Human)
Asp1_00502	Q86Y13	2.39e-10	E3 ubiquitin-protein ligase DZIP3 (EC 2.3.2.27) (DAZ-interacting protein 3) (RING-type E3 ubiquitin transferase DZIP3) (RNA-binding ubiquitin ligase of 138 kDa) (hRUL138)	DZIP3 KIAA0675	Homo sapiens (Human)
Asp1_00503	Q86Y13	7.24e-10	E3 ubiquitin-protein ligase DZIP3 (EC 2.3.2.27) (DAZ-interacting protein 3) (RING-type E3 ubiquitin transferase DZIP3) (RNA-binding ubiquitin ligase of 138 kDa) (hRUL138)	DZIP3 KIAA0675	Homo sapiens (Human)
Asp1_00504	Q86Y13	1.39e-07	E3 ubiquitin-protein ligase DZIP3 (EC 2.3.2.27) (DAZ-interacting protein 3) (RING-type E3 ubiquitin transferase DZIP3) (RNA-binding ubiquitin ligase of 138 kDa) (hRUL138)	DZIP3 KIAA0675	Homo sapiens (Human)
Asp1_00505	Q86Y13	3.46e-08	E3 ubiquitin-protein ligase DZIP3 (EC 2.3.2.27) (DAZ-interacting protein 3) (RING-type E3 ubiquitin transferase DZIP3) (RNA-binding ubiquitin ligase of 138 kDa) (hRUL138)	DZIP3 KIAA0675	Homo sapiens (Human)
Asp1_00506	Q6GQE7	1.23e-149	Ubiquitin-like-conjugating enzyme ATG3 (EC 2.3.2.-) (Autophagy-related protein 3) (APG3-like)	atg3 apg3l	Xenopus laevis (African clawed frog)
Asp1_00507	Q8C9E8	9.18e-07	Calcium homeostasis modulator protein 6 (Protein FAM26F)	Calhm6 Fam26f	Mus musculus (Mouse)
Asp1_00509	Q6GMH0	5.22e-135	Pre-mRNA-splicing factor 18 (PRP18 homolog)	prpf18 si:ch211-220f12.3	Danio rerio (Zebrafish) (Brachydanio rerio)
Asp1_00510	Q5F3R2	4.87e-17	Lysine-specific demethylase 5B (EC 1.14.11.67) (Histone demethylase JARID1B) (Jumonji/ARID domain-containing protein 1B) ([histone H3]-trimethyl-L-lysine(4) demethylase 5B)	KDM5B JARID1B RCJMB04_9d3	Gallus gallus (Chicken)
Asp1_00511	A7RX34	2.7e-98	THO complex subunit 7 homolog	thoc7 v1g163685	Nematostella vectensis (Starlet sea anemone)
Asp1_00516	Q5ZK62	0	Arf-GAP with coiled-coil, ANK repeat and PH domain-containing protein 2 (Centaurin-beta-2) (Cnt-b2)	ACAP2 CENTB2 RCJMB04_12p24	Gallus gallus (Chicken)
Asp1_00517	Q96RW7	3.8e-09	Hemicentin-1 (Fibulin-6) (FIBL-6)	HMCN1 FIBL6	Homo sapiens (Human)
Asp1_00518	Q96RW7	5.85e-09	Hemicentin-1 (Fibulin-6) (FIBL-6)	HMCN1 FIBL6	Homo sapiens (Human)
Asp1_00519	P15857	1.13e-12	Homeobox protein H17	NA	Apis mellifera (Honeybee)
Asp1_00520	Q7ZW34	2.1e-09	Contactin-5	cntn5 zgc:55318	Danio rerio (Zebrafish) (Brachydanio rerio)
Asp1_00521	P18461	1.16e-09	Fibroblast growth factor receptor 2 (FGFR-2) (EC 2.7.10.1) (Tyrosine kinase receptor CEK3)	FGFR2 CEK3	Gallus gallus (Chicken)
Asp1_00522	Q63406	1.75e-86	Guanine nucleotide exchange factor DBS (DBL's big sister) (MCF2-transforming sequence-like protein) (OST oncogene)	Mcf2l Ost	Rattus norvegicus (Rat)
Asp1_00523	Q63406	0	Guanine nucleotide exchange factor DBS (DBL's big sister) (MCF2-transforming sequence-like protein) (OST oncogene)	Mcf2l Ost	Rattus norvegicus (Rat)
Asp1_00524	O15068	3.05e-34	Guanine nucleotide exchange factor DBS (DBL's big sister) (MCF2-transforming sequence-like protein)	MCF2L KIAA0362 OST	Homo sapiens (Human)
Asp1_00526	O15973	2.37e-23	Rhodopsin, GQ-coupled (GQ-rhodopsin)	SCOP1	Mizuhopecten yessoensis (Japanese scallop) (Patinopecten yessoensis)
Asp1_00527	Q63ZI0	8.95e-33	Potassium channel subfamily K member 9	kcnk9	Xenopus laevis (African clawed frog)
Asp1_00528	A8WGF7	3.24e-155	Protein spinster homolog 1 (Spns1)	spns1	Xenopus tropicalis (Western clawed frog) (Silurana tropicalis)
Asp1_00530	Q3SZV6	7.25e-43	Mitochondrial import inner membrane translocase subunit Tim21 (TIM21-like protein, mitochondrial)	TIMM21 TIM21	Bos taurus (Bovine)
Asp1_00532	Q74ZK3	1e-95	Small ribosomal subunit protein eS6 (40S ribosomal protein S6)	RPS6 AGR197C	Ashbya gossypii (strain ATCC 10895 / CBS 109.51 / FGSC 9923 / NRRL Y-1056) (Yeast) (Eremothecium gossypii)
Asp1_00533	Q74ZK3	3.27e-89	Small ribosomal subunit protein eS6 (40S ribosomal protein S6)	RPS6 AGR197C	Ashbya gossypii (strain ATCC 10895 / CBS 109.51 / FGSC 9923 / NRRL Y-1056) (Yeast) (Eremothecium gossypii)
Asp1_00534	P0CT39	1.89e-65	Transposon Tf2-6 polyprotein (Retrotransposable element Tf2 155 kDa protein)	Tf2-6 SPAC27E2.08	Schizosaccharomyces pombe (strain 972 / ATCC 24843) (Fission yeast)
Asp1_00536	Q9P2R3	0	Rabankyrin-5 (Rank-5) (Ankyrin repeat and FYVE domain-containing protein 1) (Ankyrin repeats hooked to a zinc finger motif)	ANKFY1 ANKHZN KIAA1255	Homo sapiens (Human)
Asp1_00538	Q03001	3.74e-19	Dystonin (230 kDa bullous pemphigoid antigen) (230/240 kDa bullous pemphigoid antigen) (Bullous pemphigoid antigen 1) (BPA) (Bullous pemphigoid antigen) (Dystonia musculorum protein) (Hemidesmosomal plaque protein)	DST BP230 BP240 BPAG1 DMH DT KIAA0728	Homo sapiens (Human)
Asp1_00539	Q03001	8.68e-43	Dystonin (230 kDa bullous pemphigoid antigen) (230/240 kDa bullous pemphigoid antigen) (Bullous pemphigoid antigen 1) (BPA) (Bullous pemphigoid antigen) (Dystonia musculorum protein) (Hemidesmosomal plaque protein)	DST BP230 BP240 BPAG1 DMH DT KIAA0728	Homo sapiens (Human)
Asp1_00540	Q03001	2.86e-29	Dystonin (230 kDa bullous pemphigoid antigen) (230/240 kDa bullous pemphigoid antigen) (Bullous pemphigoid antigen 1) (BPA) (Bullous pemphigoid antigen) (Dystonia musculorum protein) (Hemidesmosomal plaque protein)	DST BP230 BP240 BPAG1 DMH DT KIAA0728	Homo sapiens (Human)
Asp1_00541	D3ZHV2	1.16e-08	Microtubule-actin cross-linking factor 1 (Actin cross-linking family 7)	Macf1 Acf7 Aclp7 Macf	Rattus norvegicus (Rat)
Asp1_00543	Q23551	3.91e-07	Twitchin (EC 2.7.11.1) (Uncoordinated protein 22)	unc-22 ZK617.1	Caenorhabditis elegans
Asp1_00545	Q23551	1.47e-07	Twitchin (EC 2.7.11.1) (Uncoordinated protein 22)	unc-22 ZK617.1	Caenorhabditis elegans
Asp1_00546	Q8CIR4	2.87e-17	Transient receptor potential cation channel subfamily M member 6 (EC 2.7.11.1) (Channel kinase 2) (Melastatin-related TRP cation channel 6)	Trpm6	Mus musculus (Mouse)
Asp1_00549	Q6PAM1	1.23e-85	Alpha-taxilin	Txlna Txln	Mus musculus (Mouse)
Asp1_00550	Q9CYL5	3.74e-24	Golgi-associated plant pathogenesis-related protein 1 (GAPR-1) (Golgi-associated PR-1 protein) (Glioma pathogenesis-related protein 2) (GliPR 2)	Glipr2 Gapr1	Mus musculus (Mouse)
Asp1_00551	Q9CYL5	5.23e-24	Golgi-associated plant pathogenesis-related protein 1 (GAPR-1) (Golgi-associated PR-1 protein) (Glioma pathogenesis-related protein 2) (GliPR 2)	Glipr2 Gapr1	Mus musculus (Mouse)
Asp1_00552	Q9CYL5	4.91e-24	Golgi-associated plant pathogenesis-related protein 1 (GAPR-1) (Golgi-associated PR-1 protein) (Glioma pathogenesis-related protein 2) (GliPR 2)	Glipr2 Gapr1	Mus musculus (Mouse)
Asp1_00553	A7SLX5	0	2-(3-amino-3-carboxypropyl)histidine synthase subunit 1 (EC 2.5.1.108) (Diphthamide biosynthesis protein 1) (Diphtheria toxin resistance protein 1) (S-adenosyl-L-methionine:L-histidine 3-amino-3-carboxypropyltransferase 1)	dph1 v1g246101	Nematostella vectensis (Starlet sea anemone)
Asp1_00554	P43026	1.35e-54	Growth/differentiation factor 5 (GDF-5) (Bone morphogenetic protein 14) (BMP-14) (Cartilage-derived morphogenetic protein 1) (CDMP-1) (Lipopolysaccharide-associated protein 4) (LAP-4) (LPS-associated protein 4) (Radotermin)	GDF5 BMP14 CDMP1	Homo sapiens (Human)
Asp1_00555	Q9QY02	1.46e-75	YTH domain-containing protein 1 (RA301-binding protein) (Splicing factor YT521)	Ythdc1 Yt521	Rattus norvegicus (Rat)
Asp1_00556	Q86SG6	0	Serine/threonine-protein kinase Nek8 (EC 2.7.11.1) (Never in mitosis A-related kinase 8) (NimA-related protein kinase 8) (Nima-related protein kinase 12a)	NEK8 JCK NEK12A	Homo sapiens (Human)
Asp1_00557	Q86SG6	3.05e-109	Serine/threonine-protein kinase Nek8 (EC 2.7.11.1) (Never in mitosis A-related kinase 8) (NimA-related protein kinase 8) (Nima-related protein kinase 12a)	NEK8 JCK NEK12A	Homo sapiens (Human)
Asp1_00558	Q9UQ07	4.77e-160	MAPK/MAK/MRK overlapping kinase (EC 2.7.11.22) (MOK protein kinase) (Renal tumor antigen 1) (RAGE-1)	MOK RAGE RAGE1	Homo sapiens (Human)
Asp1_00559	Q6ZWJ1	1.06e-78	Syntaxin-binding protein 4 (Syntaxin 4-interacting protein) (STX4-interacting protein) (Synip)	STXBP4	Homo sapiens (Human)
Asp1_00564	Q28E95	4.71e-27	E3 ubiquitin-protein ligase SH3RF1 (EC 2.3.2.27) (Plenty of SH3s) (Protein POSH) (RING-type E3 ubiquitin transferase SH3RF1) (SH3 domain-containing RING finger protein 1)	sh3rf1 posh TNeu006c09.1	Xenopus tropicalis (Western clawed frog) (Silurana tropicalis)
Asp1_00565	A5D8S5	4.45e-28	E3 ubiquitin-protein ligase SH3RF1 (EC 2.3.2.27) (Plenty of SH3s) (Protein POSH) (RING-type E3 ubiquitin transferase SH3RF1) (SH3 domain-containing RING finger protein 1)	sh3rf1 posh si:dkey-15j16.4	Danio rerio (Zebrafish) (Brachydanio rerio)
Asp1_00566	Q3U481	1.26e-24	Major facilitator superfamily domain-containing protein 12 (Protein grizzled)	Mfsd12	Mus musculus (Mouse)
Asp1_00567	Q8R4E0	3.52e-42	Interferon regulatory factor 2 (IRF-2)	IRF2	Sigmodon hispidus (Hispid cotton rat)
Asp1_00568	Q96CG8	4.72e-46	Collagen triple helix repeat-containing protein 1	CTHRC1 UNQ762/PRO1550	Homo sapiens (Human)
Asp1_00569	Q6P3R1	1.99e-06	Kinesin-like protein KIF22 (Chromokinesin kid)	kif22 kid	Xenopus tropicalis (Western clawed frog) (Silurana tropicalis)
Asp1_00570	Q0P4D6	1.17e-17	Transcription elongation factor, mitochondrial	tefm si:dkey-10p5.4 zgc:153083	Danio rerio (Zebrafish) (Brachydanio rerio)
Asp1_00571	Q3USZ8	1.72e-43	Divergent protein kinase domain 2A (Deleted in autism protein 1 homolog) (Golgi Protein of 49 kDa) (GoPro49) (Hypoxia and AKT-induced stem cell factor) (HASF)	Dipk2a	Mus musculus (Mouse)
Asp1_00575	P56380	1.74e-51	Bis(5'-nucleosyl)-tetraphosphatase [asymmetrical] (EC 3.6.1.17) (Diadenosine 5',5'''-P1,P4-tetraphosphate asymmetrical hydrolase) (Ap4A hydrolase) (Ap4Aase) (Diadenosine tetraphosphatase) (Nucleoside diphosphate-linked moiety X motif 2) (Nudix motif 2)	Nudt2 Apah1	Mus musculus (Mouse)
Asp1_00576	Q5T7B8	1.11e-127	Kinesin-like protein KIF24	KIF24 C9orf48	Homo sapiens (Human)
Asp1_00577	P53668	3.77e-120	LIM domain kinase 1 (LIMK-1) (EC 2.7.11.1) (KIZ-1)	Limk1 Limk	Mus musculus (Mouse)
Asp1_00578	Q5RAS5	5.78e-16	Tetraspanin-6 (Tspan-6)	TSPAN6	Pongo abelii (Sumatran orangutan) (Pongo pygmaeus abelii)
Asp1_00579	P53668	1.79e-38	LIM domain kinase 1 (LIMK-1) (EC 2.7.11.1) (KIZ-1)	Limk1 Limk	Mus musculus (Mouse)
Asp1_00580	P53667	2.39e-96	LIM domain kinase 1 (LIMK-1) (EC 2.7.11.1)	LIMK1 LIMK	Homo sapiens (Human)
Asp1_00582	P10978	7.77e-39	Retrovirus-related Pol polyprotein from transposon TNT 1-94 [Includes: Protease (EC 3.4.23.-); Reverse transcriptase (EC 2.7.7.49); Endonuclease]	NA	Nicotiana tabacum (Common tobacco)
Asp1_00583	P04146	1.09e-41	Copia protein (Gag-int-pol protein) [Cleaved into: Copia VLP protein; Copia protease (EC 3.4.23.-)]	GIP COPIA	Drosophila melanogaster (Fruit fly)
Asp1_00584	P10978	2.86e-54	Retrovirus-related Pol polyprotein from transposon TNT 1-94 [Includes: Protease (EC 3.4.23.-); Reverse transcriptase (EC 2.7.7.49); Endonuclease]	NA	Nicotiana tabacum (Common tobacco)
Asp1_00585	Q9XWB9	1.69e-20	BTB and MATH domain-containing protein 36	bath-36 Y75B12B.4	Caenorhabditis elegans
Asp1_00586	P07942	9.79e-121	Laminin subunit beta-1 (Laminin B1 chain) (Laminin-1 subunit beta) (Laminin-10 subunit beta) (Laminin-12 subunit beta) (Laminin-2 subunit beta) (Laminin-6 subunit beta) (Laminin-8 subunit beta)	LAMB1	Homo sapiens (Human)
Asp1_00587	Q3TLD5	4.89e-34	Unconventional prefoldin RPB5 interactor (Protein NNX3) (Protein phosphatase 1 regulatory subunit 19) (RNA polymerase II subunit 5-mediating protein) (RPB5-mediating protein)	Uri1 Nnx3 Ppp1r19 Rmp Uri	Mus musculus (Mouse)
Asp1_00588	Q3ZBX6	2.82e-69	Large ribosomal subunit protein uL3m (39S ribosomal protein L3, mitochondrial) (L3mt) (MRP-L3)	MRPL3	Bos taurus (Bovine)
Asp1_00589	A7SE05	1.56e-93	Ubiquitin-conjugating enzyme E2 S (EC 2.3.2.23) (E2 ubiquitin-conjugating enzyme S) (Ubiquitin carrier protein S) (Ubiquitin-protein ligase S)	v1g237158	Nematostella vectensis (Starlet sea anemone)
Asp1_00590	A7SE05	1.25e-104	Ubiquitin-conjugating enzyme E2 S (EC 2.3.2.23) (E2 ubiquitin-conjugating enzyme S) (Ubiquitin carrier protein S) (Ubiquitin-protein ligase S)	v1g237158	Nematostella vectensis (Starlet sea anemone)
Asp1_00592	A8TX70	2.91e-16	Collagen alpha-5(VI) chain (Collagen alpha-1(XXIX) chain) (von Willebrand factor A domain-containing protein 4)	COL6A5 COL29A1 VWA4	Homo sapiens (Human)
Asp1_00593	Q7RTR2	2.07e-23	NLR family CARD domain-containing protein 3 (CARD15-like protein) (Caterpiller protein 16.2) (CLR16.2) (NACHT, LRR and CARD domains-containing protein 3) (Nucleotide-binding oligomerization domain protein 3)	NLRC3 NOD3	Homo sapiens (Human)
Asp1_00594	Q7RTR2	9.14e-23	NLR family CARD domain-containing protein 3 (CARD15-like protein) (Caterpiller protein 16.2) (CLR16.2) (NACHT, LRR and CARD domains-containing protein 3) (Nucleotide-binding oligomerization domain protein 3)	NLRC3 NOD3	Homo sapiens (Human)
Asp1_00595	P81274	2e-30	G-protein-signaling modulator 2 (Mosaic protein LGN)	GPSM2 LGN	Homo sapiens (Human)
Asp1_00596	Q6GP89	8.41e-38	Protein LSM12	lsm12	Xenopus laevis (African clawed frog)
Asp1_00597	Q4V7B1	2.11e-76	Protein CFAP20DC	Cfap20dc	Rattus norvegicus (Rat)
Asp1_00598	Q96QU6	7.32e-85	1-aminocyclopropane-1-carboxylate synthase-like protein 1 (ACC synthase-like protein 1)	ACCS PHACS	Homo sapiens (Human)
Asp1_00599	Q4AC99	8.29e-73	Probable inactive 1-aminocyclopropane-1-carboxylate synthase-like protein 2 (ACC synthase-like protein 2)	ACCSL	Homo sapiens (Human)
Asp1_00600	Q9VT65	8.97e-178	Calpain-B (EC 3.4.22.-) (Calcium-activated neutral proteinase B) (CANP B) [Cleaved into: Calpain-B catalytic subunit 1; Calpain-B catalytic subunit 2]	CalpB CG8107	Drosophila melanogaster (Fruit fly)
Asp1_00601	P63100	3.12e-108	Calcineurin subunit B type 1 (Protein phosphatase 2B regulatory subunit 1) (Protein phosphatase 3 regulatory subunit B alpha isoform 1)	Ppp3r1 Cna2 Cnb	Rattus norvegicus (Rat)
Asp1_00602	P79403	0	Neutral alpha-glucosidase AB (EC 3.2.1.207) (Alpha-glucosidase 2) (Glucosidase II subunit alpha)	GANAB	Sus scrofa (Pig)
Asp1_00603	Q6UXZ4	3.86e-07	Netrin receptor UNC5D (Protein unc-5 homolog 4) (Protein unc-5 homolog D)	UNC5D KIAA1777 UNC5H4 UNQ6012/PRO34692	Homo sapiens (Human)
Asp1_00605	Q6P2E9	4.91e-82	Enhancer of mRNA-decapping protein 4 (Autoantigen Ge-1) (Autoantigen RCD-8) (Human enhancer of decapping large subunit) (Hedls)	EDC4 HEDLS	Homo sapiens (Human)
Asp1_00606	Q7ZXT3	4.55e-115	Enhancer of mRNA-decapping protein 4	edc4	Xenopus laevis (African clawed frog)
Asp1_00607	P25931	1.96e-25	RYamide receptor (Neuropeptide Y-like receptor) (NPY-R)	RYa-R NepYr CG5811	Drosophila melanogaster (Fruit fly)
Asp1_00608	P18503	3.79e-21	Short-chain collagen C4	NA	Ephydatia muelleri (Mueller's freshwater sponge) (Spongilla muelleri)
Asp1_00611	Q90773	3.39e-12	Protein CEPU-1	NA	Gallus gallus (Chicken)
Asp1_00612	Q90773	2.09e-12	Protein CEPU-1	NA	Gallus gallus (Chicken)
Asp1_00613	Q53G59	4.94e-36	Kelch-like protein 12 (CUL3-interacting protein 1) (DKIR homolog) (hDKIR)	KLHL12 C3IP1	Homo sapiens (Human)
Asp1_00614	Q9Y573	1.07e-39	Actin-binding protein IPP (Intracisternal A particle-promoted polypeptide) (IPP) (Kelch-like protein 27)	IPP KLHL27	Homo sapiens (Human)
Asp1_00615	Q9P2G3	2.23e-11	Kelch-like protein 14 (Protein interactor of Torsin-1A) (Printor) (Protein interactor of torsinA)	KLHL14 KIAA1384	Homo sapiens (Human)
Asp1_00616	Q9Y573	9.16e-35	Actin-binding protein IPP (Intracisternal A particle-promoted polypeptide) (IPP) (Kelch-like protein 27)	IPP KLHL27	Homo sapiens (Human)
Asp1_00617	Q9P2G3	3.74e-06	Kelch-like protein 14 (Protein interactor of Torsin-1A) (Printor) (Protein interactor of torsinA)	KLHL14 KIAA1384	Homo sapiens (Human)
Asp1_00618	Q9Y5X2	2.16e-128	Sorting nexin-8	SNX8	Homo sapiens (Human)
Asp1_00619	Q8CFD4	6.9e-42	Sorting nexin-8	Snx8	Mus musculus (Mouse)
Asp1_00620	Q80YA8	4.63e-17	Protein crumbs homolog 2 (crumbs2) (Crumbs-like protein 2)	Crb2	Mus musculus (Mouse)
Asp1_00621	P47862	2.81e-87	Aquaporin-3 (AQP-3) (31.4 kDa water channel protein) (Aquaglyceroporin-3)	Aqp3	Rattus norvegicus (Rat)
Asp1_00622	Q5FWL3	3.72e-150	E3 ubiquitin-protein ligase NRDP1 (EC 2.3.2.27) (RING finger protein 41) (RING-type E3 ubiquitin transferase NRDP1)	rnf41 nrdp1	Xenopus laevis (African clawed frog)
Asp1_00627	Q8C522	4.08e-09	Endonuclease domain-containing 1 protein (EC 3.1.30.-)	Endod1 Kiaa0830	Mus musculus (Mouse)
Asp1_00628	Q8C522	2.28e-10	Endonuclease domain-containing 1 protein (EC 3.1.30.-)	Endod1 Kiaa0830	Mus musculus (Mouse)
Asp1_00629	Q8C522	1.51e-07	Endonuclease domain-containing 1 protein (EC 3.1.30.-)	Endod1 Kiaa0830	Mus musculus (Mouse)
Asp1_00630	P0DL28	5.87e-49	F-box/WD repeat-containing protein 8 (F-box and WD-40 domain-containing protein 8)	Fbxw8	Rattus norvegicus (Rat)
Asp1_00631	Q8BIA4	1.37e-97	F-box/WD repeat-containing protein 8 (F-box and WD-40 domain-containing protein 8)	Fbxw8	Mus musculus (Mouse)
Asp1_00632	A5D6U8	2.34e-36	Acid phosphatase type 7 (EC 3.1.3.2) (Purple acid phosphatase long form)	acp7 papl zgc:162913	Danio rerio (Zebrafish) (Brachydanio rerio)
Asp1_00633	A5D6U8	1.41e-69	Acid phosphatase type 7 (EC 3.1.3.2) (Purple acid phosphatase long form)	acp7 papl zgc:162913	Danio rerio (Zebrafish) (Brachydanio rerio)
Asp1_00634	A5D6U8	6.17e-70	Acid phosphatase type 7 (EC 3.1.3.2) (Purple acid phosphatase long form)	acp7 papl zgc:162913	Danio rerio (Zebrafish) (Brachydanio rerio)
Asp1_00635	A5D6U8	4.33e-77	Acid phosphatase type 7 (EC 3.1.3.2) (Purple acid phosphatase long form)	acp7 papl zgc:162913	Danio rerio (Zebrafish) (Brachydanio rerio)
Asp1_00636	A5D6U8	9.77e-75	Acid phosphatase type 7 (EC 3.1.3.2) (Purple acid phosphatase long form)	acp7 papl zgc:162913	Danio rerio (Zebrafish) (Brachydanio rerio)
Asp1_00637	A5D6U8	2.25e-80	Acid phosphatase type 7 (EC 3.1.3.2) (Purple acid phosphatase long form)	acp7 papl zgc:162913	Danio rerio (Zebrafish) (Brachydanio rerio)
Asp1_00638	A5D6U8	4.98e-37	Acid phosphatase type 7 (EC 3.1.3.2) (Purple acid phosphatase long form)	acp7 papl zgc:162913	Danio rerio (Zebrafish) (Brachydanio rerio)
Asp1_00639	Q5SQN1	6.42e-33	Synaptosomal-associated protein 47 (SNAP-47) (Epididymis luminal protein 170) (Synaptosomal-associated 47 kDa protein)	SNAP47 C1orf142 HEL170 SVAP1	Homo sapiens (Human)
Asp1_00640	A8WGA0	4.17e-29	Cytochrome P450 27C1 (EC 1.14.19.53) (All-trans retinol 3,4-desaturase)	cyp27c1	Danio rerio (Zebrafish) (Brachydanio rerio)
Asp1_00641	B8V7S0	4.89e-157	CUB and peptidase domain-containing protein 1	NA	Acropora millepora (Staghorn coral) (Heteropora millepora)
Asp1_00642	B8V7S0	1.01e-151	CUB and peptidase domain-containing protein 1	NA	Acropora millepora (Staghorn coral) (Heteropora millepora)
Asp1_00643	B3EX02	1.1e-126	MAM and fibronectin type III domain-containing protein 1	NA	Acropora millepora (Staghorn coral) (Heteropora millepora)
Asp1_00644	B8V7S0	2.72e-157	CUB and peptidase domain-containing protein 1	NA	Acropora millepora (Staghorn coral) (Heteropora millepora)
Asp1_00645	B3EX02	1.88e-42	MAM and fibronectin type III domain-containing protein 1	NA	Acropora millepora (Staghorn coral) (Heteropora millepora)
Asp1_00646	Q96PE2	5.6e-136	Rho guanine nucleotide exchange factor 17 (164 kDa Rho-specific guanine-nucleotide exchange factor) (p164-RhoGEF) (p164RhoGEF) (Tumor endothelial marker 4)	ARHGEF17 KIAA0337 TEM4	Homo sapiens (Human)
Asp1_00651	Q9NBX4	4.23e-30	Probable RNA-directed DNA polymerase from transposon X-element (EC 2.7.7.49) (Reverse transcriptase)	X-element\ORF2 ORF2	Drosophila melanogaster (Fruit fly)
Asp1_00653	O75970	0	Multiple PDZ domain protein (Multi-PDZ domain protein 1)	MPDZ MUPP1	Homo sapiens (Human)
Asp1_00654	Q6R520	4.69e-55	Calmodulin (CaM)	calm	Oreochromis mossambicus (Mozambique tilapia) (Tilapia mossambica)
Asp1_00655	Q9EQW7	0	Kinesin-like protein KIF13A	Kif13a	Mus musculus (Mouse)
Asp1_00656	D9IQ16	0	Galaxin	NA	Acropora millepora (Staghorn coral) (Heteropora millepora)
Asp1_00657	P49286	3.92e-33	Melatonin receptor type 1B (Mel-1B-R) (Mel1b receptor)	MTNR1B	Homo sapiens (Human)
Asp1_00658	Q9UBW7	1.15e-12	Zinc finger MYM-type protein 2 (Fused in myeloproliferative disorders protein) (Rearranged in atypical myeloproliferative disorder protein) (Zinc finger protein 198)	ZMYM2 FIM RAMP ZNF198	Homo sapiens (Human)
Asp1_00659	Q5RDJ2	2.71e-12	Zinc finger MYM-type protein 2 (Zinc finger protein 198)	ZMYM2 ZNF198	Pongo abelii (Sumatran orangutan) (Pongo pygmaeus abelii)
Asp1_00660	A6QLD2	2.1e-19	Olfactomedin-like protein 2B	OLFML2B	Bos taurus (Bovine)
Asp1_00661	O70624	2.27e-30	Myocilin (Trabecular meshwork-induced glucocorticoid response protein) [Cleaved into: Myocilin, N-terminal fragment (Myocilin 20 kDa N-terminal fragment); Myocilin, C-terminal fragment (Myocilin 35 kDa N-terminal fragment)]	Myoc Tigr	Mus musculus (Mouse)
Asp1_00662	O70624	2.76e-48	Myocilin (Trabecular meshwork-induced glucocorticoid response protein) [Cleaved into: Myocilin, N-terminal fragment (Myocilin 20 kDa N-terminal fragment); Myocilin, C-terminal fragment (Myocilin 35 kDa N-terminal fragment)]	Myoc Tigr	Mus musculus (Mouse)
Asp1_00663	A6QLD2	3.71e-20	Olfactomedin-like protein 2B	OLFML2B	Bos taurus (Bovine)
Asp1_00664	Q19162	9.09e-89	Large ribosomal subunit protein uL5B (60S ribosomal protein L11-2)	rpl-11.2 F07D10.1	Caenorhabditis elegans
Asp1_00665	P46222	2.36e-90	Large ribosomal subunit protein uL5 (60S ribosomal protein L11)	RpL11 RPL11A CG7726	Drosophila melanogaster (Fruit fly)
Asp1_00666	Q95SX7	7.8e-27	Probable RNA-directed DNA polymerase from transposon BS (EC 2.7.7.49) (Reverse transcriptase)	RTase	Drosophila melanogaster (Fruit fly)
Asp1_00667	Q9VKJ0	2.52e-140	Homogentisate 1,2-dioxygenase (EC 1.13.11.5) (Homogentisate oxygenase) (Homogentisic acid oxidase) (Homogentisicase)	hgo CG4779	Drosophila melanogaster (Fruit fly)
Asp1_00668	O09173	0	Homogentisate 1,2-dioxygenase (EC 1.13.11.5) (Homogentisate oxygenase) (Homogentisic acid oxidase) (Homogentisicase)	Hgd Aku Hgo	Mus musculus (Mouse)
Asp1_00669	Q9NXG6	1.65e-13	Transmembrane prolyl 4-hydroxylase (P4H-TM) (EC 1.14.11.29) (Hypoxia-inducible factor prolyl hydroxylase 4) (HIF-PH4) (HIF-prolyl hydroxylase 4) (HPH-4)	P4HTM PH4	Homo sapiens (Human)
Asp1_00671	Q80TQ2	4.2e-16	Ubiquitin carboxyl-terminal hydrolase CYLD (EC 3.4.19.12) (Deubiquitinating enzyme CYLD) (Ubiquitin thioesterase CYLD) (Ubiquitin-specific-processing protease CYLD)	Cyld Cyld1 Kiaa0849	Mus musculus (Mouse)
Asp1_00672	Q5RED8	1.11e-16	Ubiquitin carboxyl-terminal hydrolase CYLD (EC 3.4.19.12) (Deubiquitinating enzyme CYLD) (Ubiquitin thioesterase CYLD) (Ubiquitin-specific-processing protease CYLD)	CYLD CYLD1	Pongo abelii (Sumatran orangutan) (Pongo pygmaeus abelii)
Asp1_00674	Q810A5	4.02e-44	Microtubule-associated tyrosine carboxypeptidase (EC 3.4.17.17)	Matcap	Mus musculus (Mouse)
Asp1_00675	Q810A5	4.87e-31	Microtubule-associated tyrosine carboxypeptidase (EC 3.4.17.17)	Matcap	Mus musculus (Mouse)
Asp1_00676	Q9QUR6	0	Prolyl endopeptidase (PE) (EC 3.4.21.26) (Post-proline cleaving enzyme)	Prep Pep	Mus musculus (Mouse)
Asp1_00677	Q9QUR6	0	Prolyl endopeptidase (PE) (EC 3.4.21.26) (Post-proline cleaving enzyme)	Prep Pep	Mus musculus (Mouse)
Asp1_00678	F1MBP6	1.66e-49	Kelch-like protein 3	KLHL3	Bos taurus (Bovine)
Asp1_00679	Q80T74	1e-13	Kelch-like protein 29 (Kelch repeat and BTB domain-containing protein 9)	Klhl29 Kbtbd9 Kiaa1921	Mus musculus (Mouse)
Asp1_00680	Q5R7K7	2.92e-15	Sentrin-specific protease 2 (EC 3.4.22.-) (Sentrin/SUMO-specific protease SENP2)	SENP2	Pongo abelii (Sumatran orangutan) (Pongo pygmaeus abelii)
Asp1_00681	E9Q9U0	4.39e-11	Ubiquitin carboxyl-terminal hydrolase 17-like protein B (USP17-B) (EC 3.4.19.12) (Deubiquitinating enzyme 1A)	Usp17lb Dub1a	Mus musculus (Mouse)
Asp1_00682	P27119	1.16e-164	Ornithine decarboxylase (ODC) (EC 4.1.1.17)	Odc1 Odc	Mus pahari (Gairdner's shrew-mouse) (Coelomys pahari)
Asp1_00689	P98160	4.4e-07	Basement membrane-specific heparan sulfate proteoglycan core protein (HSPG) (Perlecan) (PLC) [Cleaved into: Endorepellin; LG3 peptide]	HSPG2	Homo sapiens (Human)
Asp1_00691	D3ZS74	1.64e-07	Metalloendopeptidase OMA1, mitochondrial (EC 3.4.24.-) (Overlapping with the m-AAA protease 1 homolog)	Oma1	Rattus norvegicus (Rat)
Asp1_00692	D3ZS74	5.47e-07	Metalloendopeptidase OMA1, mitochondrial (EC 3.4.24.-) (Overlapping with the m-AAA protease 1 homolog)	Oma1	Rattus norvegicus (Rat)
Asp1_00693	Q9NZJ4	0	Sacsin (DnaJ homolog subfamily C member 29) (DNAJC29)	SACS KIAA0730	Homo sapiens (Human)
Asp1_00694	P20073	1.09e-126	Annexin A7 (Annexin VII) (Annexin-7) (Synexin)	ANXA7 ANX7 SNX OK/SW-cl.95	Homo sapiens (Human)
Asp1_00695	Q9NJ15	1.76e-12	Proprotein convertase subtilisin/kexin type 5 (EC 3.4.21.-) (Proprotein convertase PC6-like) (aPC6)	PC6	Branchiostoma californiense (California lancelet) (Amphioxus)
Asp1_00696	Q9NJ15	1.1e-06	Proprotein convertase subtilisin/kexin type 5 (EC 3.4.21.-) (Proprotein convertase PC6-like) (aPC6)	PC6	Branchiostoma californiense (California lancelet) (Amphioxus)
Asp1_00697	Q03274	4.21e-06	Retrovirus-related Pol polyprotein from type-1 retrotransposable element R2 (Retrovirus-related Pol polyprotein from type I retrotransposable element R2) [Includes: Reverse transcriptase (EC 2.7.7.49); Endonuclease]	NA	Popillia japonica (Japanese beetle)
Asp1_00698	P08548	2.65e-06	LINE-1 reverse transcriptase homolog (EC 2.7.7.49)	NA	Nycticebus coucang (Slow loris)
Asp1_00699	Q9DBW0	1.7e-126	Cytochrome P450 4V2 (Docosahexaenoic acid omega-hydroxylase CYP4V2) (EC 1.14.14.79) (Long-chain fatty acid omega-monooxygenase) (EC 1.14.14.80)	Cyp4v2 Cyp4v3	Mus musculus (Mouse)
Asp1_00700	Q3V0J4	1.38e-33	Ankyrin repeat domain-containing protein 53	Ankrd53	Mus musculus (Mouse)
Asp1_00702	P49285	9.47e-32	Melatonin receptor type 1A (Mel-1A-R) (Mel1a receptor) (CKA)	NA	Gallus gallus (Chicken)
Asp1_00703	Q96AY4	4.63e-48	Tetratricopeptide repeat protein 28 (TPR repeat protein 28) (TPR repeat-containing big gene cloned at Keio)	TTC28 KIAA1043 TPRBK	Homo sapiens (Human)
Asp1_00704	P51049	1.76e-22	Melatonin receptor type 1B-B (Mel-1B-R-B) (Mel1b receptor B) (Melatonin receptor Mel1b Z2.6-4) (zMel1b-1)	mtnr1bb mel1br mtnr1br mtnr1br-2 si:ch211-214k5.4 si:ch211-224h1.2	Danio rerio (Zebrafish) (Brachydanio rerio)
Asp1_00707	Q9M2U3	4.73e-14	Protein ALP1-like (EC 3.1.-.-)	At3g55350 T22E16.10	Arabidopsis thaliana (Mouse-ear cress)
Asp1_00710	P25102	2.93e-35	Histamine H2 receptor (H2R) (HH2R) (Gastric receptor I)	Hrh2	Rattus norvegicus (Rat)
Asp1_00712	P60204	5.3e-06	Calmodulin (CaM)	camA cam AN2047	Emericella nidulans (strain FGSC A4 / ATCC 38163 / CBS 112.46 / NRRL 194 / M139) (Aspergillus nidulans)
Asp1_00714	Q8JZS6	6.52e-34	NEDD4-binding protein 2-like 2 (Phosphonoformate immuno-associated protein 5 homolog)	N4bp2l2 Pfaap5	Mus musculus (Mouse)
Asp1_00715	Q86UW6	1.11e-51	NEDD4-binding protein 2 (N4BP2) (EC 3.-.-.-) (BCL-3-binding protein)	N4BP2 B3BP KIAA1413	Homo sapiens (Human)
Asp1_00716	P20825	6.3e-22	Retrovirus-related Pol polyprotein from transposon 297 [Includes: Protease (EC 3.4.23.-); Reverse transcriptase (EC 2.7.7.49); Endonuclease]	pol	Drosophila melanogaster (Fruit fly)
Asp1_00720	Q07817	1.18e-23	Bcl-2-like protein 1 (Bcl2-L-1) (Apoptosis regulator Bcl-X)	BCL2L1 BCL2L BCLX	Homo sapiens (Human)
Asp1_00721	P36964	3.1e-08	Proteolipid protein DM beta	NA	Squalus acanthias (Spiny dogfish)
Asp1_00722	B6ELU0	8.59e-40	tRNA-cytidine(32) 2-sulfurtransferase (EC 2.8.1.-) (Two-thiocytidine biosynthesis protein A) (tRNA 2-thiocytidine biosynthesis protein TtcA)	ttcA VSAL_I1573	Aliivibrio salmonicida (strain LFI1238) (Vibrio salmonicida (strain LFI1238))
Asp1_00723	A1B0E2	9.95e-08	tRNA-cytidine(32) 2-sulfurtransferase (EC 2.8.1.-) (Two-thiocytidine biosynthesis protein A) (tRNA 2-thiocytidine biosynthesis protein TtcA)	ttcA Pden_0875	Paracoccus denitrificans (strain Pd 1222)
Asp1_00724	A1B0E2	8.32e-07	tRNA-cytidine(32) 2-sulfurtransferase (EC 2.8.1.-) (Two-thiocytidine biosynthesis protein A) (tRNA 2-thiocytidine biosynthesis protein TtcA)	ttcA Pden_0875	Paracoccus denitrificans (strain Pd 1222)
Asp1_00725	P21328	8.76e-16	RNA-directed DNA polymerase from mobile element jockey (EC 2.7.7.49) (Reverse transcriptase)	pol	Drosophila melanogaster (Fruit fly)
Asp1_00726	E9QAM5	2.06e-23	Helicase with zinc finger domain 2 (EC 3.6.4.-) (PPAR-gamma DNA-binding domain-interacting protein 1) (PDIP1) (PPAR-gamma DBD-interacting protein 1)	Helz2	Mus musculus (Mouse)
Asp1_00727	Q0V9R3	1.71e-10	DIS3-like exonuclease 2 (EC 3.1.13.-)	dis3l2	Xenopus tropicalis (Western clawed frog) (Silurana tropicalis)
Asp1_00728	A1L253	5.4e-34	Protein FAM149B1	fam149b1 zgc:158651	Danio rerio (Zebrafish) (Brachydanio rerio)
Asp1_00729	Q6GQN5	1.65e-94	Protein phosphatase 1 regulatory subunit 42 (Leucine-rich repeat-containing protein 67)	ppp1r42 lrrc67 zgc:91834	Danio rerio (Zebrafish) (Brachydanio rerio)
Asp1_00730	Q8VC42	4.59e-88	Regulator of MON1-CCZ1 complex (Colon cancer-associated protein Mic1) (Mic-1)	Rmc1 Mic1 Wdr98	Mus musculus (Mouse)
Asp1_00731	Q96DM3	0	Regulator of MON1-CCZ1 complex (Colon cancer-associated protein Mic1) (Mic-1) (WD repeat-containing protein 98)	RMC1 C18orf8 MIC1 WDR98	Homo sapiens (Human)
Asp1_00732	Q8NDA8	3.24e-137	Maestro heat-like repeat-containing protein family member 1 (HEAT repeat-containing protein 7A)	MROH1 HEATR7A KIAA1833	Homo sapiens (Human)
Asp1_00733	A7E2Y6	2.09e-57	Maestro heat-like repeat-containing protein family member 1 (HEAT repeat-containing protein 7A)	MROH1 HEATR7A	Bos taurus (Bovine)
Asp1_00734	Q8NDA8	0	Maestro heat-like repeat-containing protein family member 1 (HEAT repeat-containing protein 7A)	MROH1 HEATR7A KIAA1833	Homo sapiens (Human)
Asp1_00735	Q0EEE2	2.42e-95	Patched domain-containing protein 3 (RND-type protein RNDEu-3)	Ptchd3	Mus musculus (Mouse)
Asp1_00736	Q0EEE2	2.01e-92	Patched domain-containing protein 3 (RND-type protein RNDEu-3)	Ptchd3	Mus musculus (Mouse)
Asp1_00737	Q0EEE2	9.64e-90	Patched domain-containing protein 3 (RND-type protein RNDEu-3)	Ptchd3	Mus musculus (Mouse)
Asp1_00738	Q5F364	0	Multidrug resistance-associated protein 1 (EC 7.6.2.2) (ATP-binding cassette sub-family C member 1) (Glutathione-S-conjugate-translocating ATPase ABCC1) (EC 7.6.2.3) (Leukotriene C(4) transporter) (LTC4 transporter)	ABCC1 MRP1 RCJMB04_32d20	Gallus gallus (Chicken)
Asp1_00739	Q5F364	1.41e-176	Multidrug resistance-associated protein 1 (EC 7.6.2.2) (ATP-binding cassette sub-family C member 1) (Glutathione-S-conjugate-translocating ATPase ABCC1) (EC 7.6.2.3) (Leukotriene C(4) transporter) (LTC4 transporter)	ABCC1 MRP1 RCJMB04_32d20	Gallus gallus (Chicken)
Asp1_00740	O35379	0	Multidrug resistance-associated protein 1 (EC 7.6.2.2) (ATP-binding cassette sub-family C member 1) (Glutathione-S-conjugate-translocating ATPase ABCC1) (EC 7.6.2.3) (Leukotriene C(4) transporter) (LTC4 transporter)	Abcc1 Abcc1a Abcc1b Mdrap Mrp	Mus musculus (Mouse)
Asp1_00748	Q6DC04	0	Histone-arginine methyltransferase CARM1 (EC 2.1.1.319) (Coactivator-associated arginine methyltransferase 1) (Protein arginine N-methyltransferase 4)	carm1 si:dkey-204f11.63 zgc:100805	Danio rerio (Zebrafish) (Brachydanio rerio)
Asp1_00749	O88196	1.73e-69	E3 ubiquitin-protein ligase TTC3 (EC 2.3.2.27) (RING-type E3 ubiquitin transferase TTC3) (TPR repeat protein D) (Mtprd)	Ttc3 Kiaa4119	Mus musculus (Mouse)
Asp1_00750	Q7TPV2	9.61e-36	E3 ubiquitin-protein ligase DZIP3 (EC 2.3.2.27) (DAZ-interacting protein 3 homolog) (RING-type E3 ubiquitin transferase DZIP3)	Dzip3 Kiaa0675	Mus musculus (Mouse)
Asp1_00751	Q7M6Z4	0	Kinesin-like protein KIF27	Kif27	Mus musculus (Mouse)
Asp1_00752	A0JPE1	6.79e-27	Divergent protein kinase domain 1B (Protein FAM69B)	dipk1b fam69b	Xenopus tropicalis (Western clawed frog) (Silurana tropicalis)
Asp1_00753	A0JPE1	3.93e-28	Divergent protein kinase domain 1B (Protein FAM69B)	dipk1b fam69b	Xenopus tropicalis (Western clawed frog) (Silurana tropicalis)
Asp1_00754	Q99715	3.62e-10	Collagen alpha-1(XII) chain	COL12A1 COL12A1L	Homo sapiens (Human)
Asp1_00755	P70627	7.01e-163	Glutamate carboxypeptidase 2 (EC 3.4.17.21) (Folate hydrolase 1) (Folylpoly-gamma-glutamate carboxypeptidase) (FGCP) (Glutamate carboxypeptidase II) (GCPII) (Membrane glutamate carboxypeptidase) (mGCP) (N-acetylated-alpha-linked acidic dipeptidase I) (NAALADase I) (Prostate-specific membrane antigen homolog) (Pteroylpoly-gamma-glutamate carboxypeptidase)	Folh1 Naalad1	Rattus norvegicus (Rat)
Asp1_00756	Q9D9B4	8.42e-22	Leucine-rich melanocyte differentiation-associated protein	Lrmda	Mus musculus (Mouse)
Asp1_00758	Q795M8	5.27e-08	Putative potassium channel protein YugO	yugO BSU31322 BSU31320	Bacillus subtilis (strain 168)
Asp1_00759	A8MPX8	3.02e-35	Protein phosphatase 2C-like domain-containing protein 1	PP2D1 C3orf48	Homo sapiens (Human)
Asp1_00760	Q8K1T0	1.41e-32	Transmembrane protease serine 3 (EC 3.4.21.-)	Tmprss3	Mus musculus (Mouse)
Asp1_00761	Q91398	6.69e-150	Casein kinase II subunit beta (CK II beta)	csnk2b ck2b	Danio rerio (Zebrafish) (Brachydanio rerio)
Asp1_00762	Q1LWX3	2.23e-67	Protein N-terminal glutamine amidohydrolase (EC 3.5.1.122) (Protein NH2-terminal glutamine deamidase) (N-terminal Gln amidase) (Nt(Q)-amidase) (WDYHV motif-containing protein 1)	ntaq1 wdyhv1 si:rp71-45k5.3	Danio rerio (Zebrafish) (Brachydanio rerio)
Asp1_00763	Q1LWX3	2.54e-60	Protein N-terminal glutamine amidohydrolase (EC 3.5.1.122) (Protein NH2-terminal glutamine deamidase) (N-terminal Gln amidase) (Nt(Q)-amidase) (WDYHV motif-containing protein 1)	ntaq1 wdyhv1 si:rp71-45k5.3	Danio rerio (Zebrafish) (Brachydanio rerio)
Asp1_00764	Q5ZML3	5.77e-40	Serine/arginine-rich splicing factor 1 (Splicing factor, arginine/serine-rich 1)	SRSF1 SFRS1 RCJMB04_1l5	Gallus gallus (Chicken)
Asp1_00765	Q4V838	2.93e-110	Protein LTV1 homolog	ltv1	Xenopus laevis (African clawed frog)
Asp1_00766	Q6NSQ7	1.68e-60	Protein LTV1 homolog	Ltv1	Mus musculus (Mouse)
Asp1_00773	Q8K0U4	5.65e-132	Heat shock 70 kDa protein 12A	Hspa12a Kiaa0417	Mus musculus (Mouse)
Asp1_00774	O43301	8.83e-43	Heat shock 70 kDa protein 12A	HSPA12A KIAA0417	Homo sapiens (Human)
Asp1_00775	Q8WUM4	1.48e-10	Programmed cell death 6-interacting protein (PDCD6-interacting protein) (ALG-2-interacting protein 1) (ALG-2-interacting protein X) (Hp95)	PDCD6IP AIP1 ALIX KIAA1375	Homo sapiens (Human)
Asp1_00776	Q8TB40	7.79e-122	(Lyso)-N-acylphosphatidylethanolamine lipase (EC 3.1.1.-) (Alpha/beta hydrolase domain-containing protein 4) (Abhydrolase domain-containing protein 4) (Alpha/beta-hydrolase 4)	ABHD4	Homo sapiens (Human)
Asp1_00778	Q4G5Y1	4.53e-93	Kelch domain-containing protein 2 (Endothelial differentiation inhibitory protein TNG)	Klhdc2	Mus musculus (Mouse)
Asp1_00779	Q4G5Y1	1.22e-38	Kelch domain-containing protein 2 (Endothelial differentiation inhibitory protein TNG)	Klhdc2	Mus musculus (Mouse)
Asp1_00780	Q24439	5.36e-60	ATP synthase subunit O, mitochondrial (Oligomycin sensitivity conferral protein) (OSCP)	ATPsynO Oscp CG4307	Drosophila melanogaster (Fruit fly)
Asp1_00782	P04274	3.42e-25	Beta-2 adrenergic receptor (Beta-2 adrenoreceptor) (Beta-2 adrenoceptor)	ADRB2	Mesocricetus auratus (Golden hamster)
Asp1_00783	A1ZAY1	1.92e-09	SH3 domain-containing protein Dlish (Dachs ligand with SH3 domains)	Dlish CG10933	Drosophila melanogaster (Fruit fly)
Asp1_00784	Q5RFN0	2.4e-58	ADP-ribosylation factor-like protein 15	ARL15	Pongo abelii (Sumatran orangutan) (Pongo pygmaeus abelii)
Asp1_00785	Q8R5F3	1.71e-28	ADP-ribose glycohydrolase OARD1 (O-acetyl-ADP-ribose deacetylase 1) (EC 3.5.1.-) (Terminal ADP-ribose protein glycohydrolase 1) ([Protein ADP-ribosylglutamate] hydrolase OARD1) (EC 3.2.2.-)	Oard1	Mus musculus (Mouse)
Asp1_00786	Q9NZM4	1.02e-26	BRD4-interacting chromatin-remodeling complex-associated protein (Glioma tumor suppressor candidate region gene 1 protein)	BICRA GLTSCR1	Homo sapiens (Human)
Asp1_00787	P83858	5.34e-18	Pyroglutamylated RF-amide peptide receptor (AQ27) (G-protein coupled receptor 103) (Orexigenic neuropeptide QRFP receptor) (SP9155)	Qrfpr Gpr103	Rattus norvegicus (Rat)
Asp1_00788	Q9EP86	5.5e-07	Neuropeptide FF receptor 1 (G-protein coupled receptor 147) (RFamide-related peptide receptor OT7T022)	Npffr1 Gpr147 Npff1	Rattus norvegicus (Rat)
Asp1_00789	O42490	4.21e-09	Pineal opsin (Pineal gland-specific opsin) (P-opsin)	NA	Petromyzon marinus (Sea lamprey)
Asp1_00790	P51159	4.72e-111	Ras-related protein Rab-27A (Rab-27) (EC 3.6.5.2) (GTP-binding protein Ram)	RAB27A RAB27	Homo sapiens (Human)
Asp1_00791	Q2THW0	4.03e-100	Palmitoyltransferase ZDHHC5-A (EC 2.3.1.225) (Zinc finger DHHC domain-containing protein 5-A) (DHHC-5A)	zdhhc5a	Danio rerio (Zebrafish) (Brachydanio rerio)
Asp1_00793	Q8L7A9	2.01e-49	AP-4 complex subunit epsilon (AP-4 adaptor complex subunit epsilon) (Adaptor-related protein complex 4 subunit epsilon) (Epsilon subunit of AP-4) (Epsilon-adaptin)	At1g31730 F27M3.7	Arabidopsis thaliana (Mouse-ear cress)
Asp1_00794	O43313	2.28e-27	ATM interactor (ATM/ATR-substrate CHK2-interacting zinc finger protein) (ASCIZ) (Zinc finger protein 822)	ATMIN KIAA0431 ZNF822	Homo sapiens (Human)
Asp1_00796	Q80WG5	2.73e-20	Volume-regulated anion channel subunit LRRC8A (Leucine-rich repeat-containing protein 8A) (Protein ebouriffe) (ebo)	Lrrc8a Lrrc8	Mus musculus (Mouse)
Asp1_00797	Q80WG5	2.23e-15	Volume-regulated anion channel subunit LRRC8A (Leucine-rich repeat-containing protein 8A) (Protein ebouriffe) (ebo)	Lrrc8a Lrrc8	Mus musculus (Mouse)
Asp1_00798	Q9NZJ4	4.13e-15	Sacsin (DnaJ homolog subfamily C member 29) (DNAJC29)	SACS KIAA0730	Homo sapiens (Human)
Asp1_00799	Q9UL26	2.03e-25	Ras-related protein Rab-22A (Rab-22)	RAB22A RAB22	Homo sapiens (Human)
Asp1_00800	Q9UL26	2.4e-71	Ras-related protein Rab-22A (Rab-22)	RAB22A RAB22	Homo sapiens (Human)
Asp1_00801	A3KG59	4.3e-123	Xaa-Arg dipeptidase (EC 3.4.13.4)	Pm20d2 Acy1l2 Gm424	Mus musculus (Mouse)
Asp1_00802	A3KG59	5.44e-124	Xaa-Arg dipeptidase (EC 3.4.13.4)	Pm20d2 Acy1l2 Gm424	Mus musculus (Mouse)
Asp1_00803	Q9CY64	3.8e-41	Biliverdin reductase A (BVR A) (EC 1.3.1.24) (Biliverdin-IX alpha-reductase)	Blvra	Mus musculus (Mouse)
Asp1_00806	A6NHR9	0	Structural maintenance of chromosomes flexible hinge domain-containing protein 1 (SMC hinge domain-containing protein 1) (EC 3.6.1.-)	SMCHD1 KIAA0650	Homo sapiens (Human)
Asp1_00809	Q810N6	2.8e-44	Ankyrin repeat domain-containing protein 45	Ankrd45	Mus musculus (Mouse)
Asp1_00810	Q810N6	3.7e-44	Ankyrin repeat domain-containing protein 45	Ankrd45	Mus musculus (Mouse)
Asp1_00812	Q9M2U3	2.29e-13	Protein ALP1-like (EC 3.1.-.-)	At3g55350 T22E16.10	Arabidopsis thaliana (Mouse-ear cress)
Asp1_00818	Q6ZNE5	6.18e-74	Beclin 1-associated autophagy-related key regulator (Barkor) (Autophagy-related protein 14-like protein) (Atg14L)	ATG14 ATG14L KIAA0831	Homo sapiens (Human)
Asp1_00821	Q96FN9	1.77e-62	D-aminoacyl-tRNA deacylase 2 (EC 3.1.1.96) (Animalia-specific tRNA deacylase) (ATD) (D-tyrosyl-tRNA(Tyr) deacylase 2) (L-alanyl-tRNA deacylase)	DTD2 C14orf126	Homo sapiens (Human)
Asp1_00824	Q8CFN2	8.78e-61	Cell division control protein 42 homolog (EC 3.6.5.2)	Cdc42	Rattus norvegicus (Rat)
Asp1_00825	Q96RW7	3.67e-16	Hemicentin-1 (Fibulin-6) (FIBL-6)	HMCN1 FIBL6	Homo sapiens (Human)
Asp1_00826	A6QQM4	3.03e-65	Zinc finger protein 474	ZNF474	Bos taurus (Bovine)
Asp1_00827	Q78KK3	2.09e-55	Solute carrier family 22 member 18 (Imprinted multi-membrane-spanning polyspecific transporter-related protein 1) (Multi-membrane-spanning polyspecific transporter) (Organic cation transporter-like protein 2) (ORCTL-2)	Slc22a18 Impt1 Itm Orctl2 Tssc5	Mus musculus (Mouse)
Asp1_00828	Q78KK3	4.51e-55	Solute carrier family 22 member 18 (Imprinted multi-membrane-spanning polyspecific transporter-related protein 1) (Multi-membrane-spanning polyspecific transporter) (Organic cation transporter-like protein 2) (ORCTL-2)	Slc22a18 Impt1 Itm Orctl2 Tssc5	Mus musculus (Mouse)
Asp1_00829	A4XU32	1.41e-59	Putative 4-hydroxy-4-methyl-2-oxoglutarate aldolase (HMG aldolase) (EC 4.1.3.17) (Oxaloacetate decarboxylase) (OAA decarboxylase) (EC 4.1.1.112) (Regulator of ribonuclease activity homolog) (RraA-like protein)	Pmen_2087	Pseudomonas mendocina (strain ymp)
Asp1_00831	P49104	6.63e-89	Ras-related protein Rab-2-B	RAB2B	Zea mays (Maize)
Asp1_00832	Q7YSW8	1.06e-52	Serine/threonine-protein phosphatase 2B catalytic subunit (EC 3.1.3.16) (Calcineurin subunit A)	canA DDB_G0276883	Dictyostelium discoideum (Social amoeba)
Asp1_00833	P48597	6.53e-54	Eukaryotic translation initiation factor 4E (eIF-4E) (eIF4E) (eIF-4F 25 kDa subunit) (mRNA cap-binding protein)	eif4e	Xenopus laevis (African clawed frog)
Asp1_00834	P63074	7.77e-93	Eukaryotic translation initiation factor 4E (eIF-4E) (eIF4E) (eIF-4F 25 kDa subunit) (mRNA cap-binding protein)	Eif4e	Rattus norvegicus (Rat)
Asp1_00835	Q8BG58	1.29e-75	Transmembrane prolyl 4-hydroxylase (P4H-TM) (EC 1.14.11.29) (Hypoxia-inducible factor prolyl hydroxylase 4) (HIF-PH4) (HIF-prolyl hydroxylase 4) (HPH-4)	P4htm Ph4	Mus musculus (Mouse)
Asp1_00836	Q8R1C6	2.63e-34	Methyltransferase-like protein 22 (EC 2.1.1.-)	Mettl22	Mus musculus (Mouse)
Asp1_00837	Q8R1C6	1.07e-64	Methyltransferase-like protein 22 (EC 2.1.1.-)	Mettl22	Mus musculus (Mouse)
Asp1_00839	B8VIV4	2.7e-07	CUB and peptidase domain-containing protein 2	NA	Acropora millepora (Staghorn coral) (Heteropora millepora)
Asp1_00840	B8VIV4	1.8e-07	CUB and peptidase domain-containing protein 2	NA	Acropora millepora (Staghorn coral) (Heteropora millepora)
Asp1_00841	A6H6W9	4.52e-91	Sin3 histone deacetylase corepressor complex component SDS3 (Suppressor of defective silencing 3 protein homolog)	SUDS3 SDS3	Bos taurus (Bovine)
Asp1_00842	Q9QZ88	1.56e-112	Vacuolar protein sorting-associated protein 29 (Vesicle protein sorting 29)	Vps29	Mus musculus (Mouse)
Asp1_00843	A5D6U8	1.49e-175	Acid phosphatase type 7 (EC 3.1.3.2) (Purple acid phosphatase long form)	acp7 papl zgc:162913	Danio rerio (Zebrafish) (Brachydanio rerio)
Asp1_00845	Q2VPA6	0	Helicase POLQ-like (EC 3.6.4.12) (Mus308-like helicase) (POLQ-like helicase)	Helq Hel308	Mus musculus (Mouse)
Asp1_00846	Q8TCB7	9.44e-114	tRNA N(3)-methylcytidine methyltransferase METTL6 (EC 2.1.1.-) (Methyltransferase-like protein 6) (hMETTL6)	METTL6	Homo sapiens (Human)
Asp1_00847	B0VXE6	8.39e-66	Cilia- and flagella-associated protein 69	CFAP69	Callithrix jacchus (White-tufted-ear marmoset)
Asp1_00848	B0CM26	0	Cilia- and flagella-associated protein 69	CFAP69	Papio anubis (Olive baboon)
Asp1_00849	P79888	3.19e-98	S-adenosylmethionine decarboxylase proenzyme (AdoMetDC) (SAMDC) (EC 4.1.1.50) [Cleaved into: S-adenosylmethionine decarboxylase alpha chain; S-adenosylmethionine decarboxylase beta chain]	amd1	Xenopus laevis (African clawed frog)
Asp1_00850	P79888	7.55e-103	S-adenosylmethionine decarboxylase proenzyme (AdoMetDC) (SAMDC) (EC 4.1.1.50) [Cleaved into: S-adenosylmethionine decarboxylase alpha chain; S-adenosylmethionine decarboxylase beta chain]	amd1	Xenopus laevis (African clawed frog)
Asp1_00851	A0A411L030	1.98e-37	Proline hydroxylase buaE (EC 1.14.11.-) (2-oxoglutarate-dependent dioxygenase buaE) (Burnettramic acids biosynthesis cluster protein E)	buaE	Aspergillus burnettii
Asp1_00852	Q9AXU4	6.78e-24	Threonine dehydratase (EC 4.3.1.19) (Threonine deaminase)	TD THD1 A4A49_00426	Nicotiana attenuata (Coyote tobacco)
Asp1_00853	Q74FW6	4.35e-32	L-threonine ammonia-lyase (EC 4.3.1.19) (L-serine ammonia-lyase) (EC 4.3.1.17) (Threonine/serine ammonia-lyase)	tdcB GSU0486	Geobacter sulfurreducens (strain ATCC 51573 / DSM 12127 / PCA)
Asp1_00854	Q804X9	1.3e-33	Melanopsin-A (Opsin-4A)	opn4a	Gadus morhua (Atlantic cod)
Asp1_00856	Q5M8S7	4.29e-37	Zinc finger C3HC-type protein 1-like (NIPA-like protein)	zc3hc1 nipa	Xenopus tropicalis (Western clawed frog) (Silurana tropicalis)
Asp1_00863	B3EWY6	7.12e-136	Skeletal aspartic acid-rich protein 1	NA	Acropora millepora (Staghorn coral) (Heteropora millepora)
Asp1_00864	B3EWY6	0	Skeletal aspartic acid-rich protein 1	NA	Acropora millepora (Staghorn coral) (Heteropora millepora)
Asp1_00865	P0DJ13	6.43e-95	Large ribosomal subunit protein uL30 (60S ribosomal protein L7)	RPL7	Tetrahymena thermophila
Asp1_00866	Q5SY16	1.83e-74	Polynucleotide 5'-hydroxyl-kinase NOL9 (EC 2.7.1.-) (Nucleolar protein 9)	NOL9	Homo sapiens (Human)
Asp1_00867	Q969Q5	6.68e-81	Ras-related protein Rab-24	RAB24	Homo sapiens (Human)
Asp1_00868	Q0V882	3.05e-30	Bax inhibitor 1 (BI-1) (Testis-enhanced gene transcript protein) (Transmembrane BAX inhibitor motif-containing protein 6)	TMBIM6 TEGT	Bos taurus (Bovine)
Asp1_00869	P07949	3.65e-63	Proto-oncogene tyrosine-protein kinase receptor Ret (EC 2.7.10.1) (Cadherin family member 12) (Proto-oncogene c-Ret) [Cleaved into: Soluble RET kinase fragment; Extracellular cell-membrane anchored RET cadherin 120 kDa fragment]	RET CDHF12 CDHR16 PTC RET51	Homo sapiens (Human)
Asp1_00870	Q55A09	3.78e-06	Probable serine/threonine-protein kinase DDB_G0272254 (EC 2.7.11.1)	DDB_G0272254	Dictyostelium discoideum (Social amoeba)
Asp1_00871	Q28298	2.63e-09	Ribosome-binding protein 1 (180 kDa ribosome receptor) (RRp)	RRBP1 P180	Canis lupus familiaris (Dog) (Canis familiaris)
Asp1_00875	P97686	5.64e-15	Neuronal cell adhesion molecule (Nr-CAM) (Ankyrin-binding cell adhesion molecule NrCAM) (Neuronal surface protein Bravo) (rBravo) (NgCAM-related cell adhesion molecule) (Ng-CAM-related)	Nrcam	Rattus norvegicus (Rat)
Asp1_00876	Q6PGV1	0	V-type proton ATPase subunit d 1 (V-ATPase subunit d 1) (Vacuolar proton pump subunit d 1)	atp6v0d1 cto zgc:63769	Danio rerio (Zebrafish) (Brachydanio rerio)
Asp1_00877	P10079	1.27e-144	Fibropellin-1 (Epidermal growth factor-related protein 1) (Fibropellin-I) (SpEGF I) (UEGF-1)	EGF1	Strongylocentrotus purpuratus (Purple sea urchin)
Asp1_00878	P10079	2.5e-94	Fibropellin-1 (Epidermal growth factor-related protein 1) (Fibropellin-I) (SpEGF I) (UEGF-1)	EGF1	Strongylocentrotus purpuratus (Purple sea urchin)
Asp1_00879	P10079	3.44e-144	Fibropellin-1 (Epidermal growth factor-related protein 1) (Fibropellin-I) (SpEGF I) (UEGF-1)	EGF1	Strongylocentrotus purpuratus (Purple sea urchin)
Asp1_00882	Q5IS75	1.99e-67	Neuronal acetylcholine receptor subunit beta-3	CHRNB3	Pan troglodytes (Chimpanzee)
Asp1_00883	Q8N2E2	1.38e-15	von Willebrand factor D and EGF domain-containing protein	VWDE	Homo sapiens (Human)
Asp1_00884	Q8BMN3	1.53e-36	Neuronal acetylcholine receptor subunit beta-3	Chrnb3	Mus musculus (Mouse)
Asp1_00885	P20420	1.08e-59	Neuronal acetylcholine receptor subunit alpha-5	Chrna5 Acra5	Rattus norvegicus (Rat)
Asp1_00886	P53610	9.06e-144	Geranylgeranyl transferase type-1 subunit beta (EC 2.5.1.59) (Geranylgeranyl transferase type I subunit beta) (GGTase-I-beta) (Type I protein geranyl-geranyltransferase subunit beta)	Pggt1b	Rattus norvegicus (Rat)
Asp1_00889	Q69Z37	2.31e-10	Sterile alpha motif domain-containing protein 9-like (SAM domain-containing protein 9-like)	Samd9l Kiaa2005	Mus musculus (Mouse)
Asp1_00890	Q69Z37	8.33e-12	Sterile alpha motif domain-containing protein 9-like (SAM domain-containing protein 9-like)	Samd9l Kiaa2005	Mus musculus (Mouse)
Asp1_00891	Q9SE95	1.4e-13	FH protein interacting protein FIP2 (BTB/POZ domain-containing protein At5g55000)	FIP2 At5g55000 MBG8.27	Arabidopsis thaliana (Mouse-ear cress)
Asp1_00892	Q9SE95	3.39e-27	FH protein interacting protein FIP2 (BTB/POZ domain-containing protein At5g55000)	FIP2 At5g55000 MBG8.27	Arabidopsis thaliana (Mouse-ear cress)
Asp1_00899	P56839	0	Phosphoenolpyruvate phosphomutase (PEP mutase) (PEP phosphomutase) (Phosphoenolpyruvate mutase) (EC 5.4.2.9)	NA	Mytilus edulis (Blue mussel)
Asp1_00901	B5X165	3.32e-110	Nonsense-mediated mRNA decay factor SMG9 (Protein smg-9 homolog)	smg9	Salmo salar (Atlantic salmon)
Asp1_00902	Q04799	1.15e-92	Flavin-containing monooxygenase 5 (FMO 5) (Dimethylaniline monooxygenase [N-oxide-forming] 5) (EC 1.14.13.8) (Dimethylaniline oxidase 5) (FMO 1C1) (FMO form 3) (Hepatic flavin-containing monooxygenase 5) (NADPH oxidase) (EC 1.6.3.1)	FMO5	Oryctolagus cuniculus (Rabbit)
Asp1_00903	Q9DAA6	2e-80	Exosome complex component CSL4 (Exosome component 1)	Exosc1 Csl4	Mus musculus (Mouse)
Asp1_00904	Q9DAA6	2.66e-59	Exosome complex component CSL4 (Exosome component 1)	Exosc1 Csl4	Mus musculus (Mouse)
Asp1_00905	P21328	1.1e-41	RNA-directed DNA polymerase from mobile element jockey (EC 2.7.7.49) (Reverse transcriptase)	pol	Drosophila melanogaster (Fruit fly)
Asp1_00909	P51954	3.4e-58	Serine/threonine-protein kinase Nek1 (EC 2.7.11.1) (Never in mitosis A-related kinase 1) (NimA-related protein kinase 1)	Nek1	Mus musculus (Mouse)
Asp1_00910	Q6P3R8	1.87e-80	Serine/threonine-protein kinase Nek5 (EC 2.7.11.1) (Never in mitosis A-related kinase 5) (NimA-related protein kinase 5)	NEK5	Homo sapiens (Human)
Asp1_00911	Q99PJ0	4.02e-08	Neurotrimin	Ntm Hnt Nt	Mus musculus (Mouse)
Asp1_00912	Q96RW7	5.08e-09	Hemicentin-1 (Fibulin-6) (FIBL-6)	HMCN1 FIBL6	Homo sapiens (Human)
Asp1_00913	Q96RW7	7.32e-09	Hemicentin-1 (Fibulin-6) (FIBL-6)	HMCN1 FIBL6	Homo sapiens (Human)
Asp1_00914	Q96FV9	0	THO complex subunit 1 (Tho1) (Nuclear matrix protein p84) (p84N5) (hTREX84)	THOC1 HPR1	Homo sapiens (Human)
Asp1_00922	P16157	1.92e-08	Ankyrin-1 (ANK-1) (Ankyrin-R) (Erythrocyte ankyrin)	ANK1 ANK	Homo sapiens (Human)
Asp1_00923	Q9J569	1.87e-08	Putative ankyrin repeat protein FPV162	FPV162	Fowlpox virus (strain NVSL) (FPV)
Asp1_00924	P30419	0	Glycylpeptide N-tetradecanoyltransferase 1 (EC 2.3.1.97) (Myristoyl-CoA:protein N-myristoyltransferase 1) (HsNMT1) (NMT 1) (Type I N-myristoyltransferase) (Peptide N-myristoyltransferase 1) (Protein-lysine myristoyltransferase NMT1) (EC 2.3.1.-)	NMT1 NMT	Homo sapiens (Human)
Asp1_00925	Q95245	6.9e-44	Transmembrane ascorbate-dependent reductase CYB561 (EC 7.2.1.-) (Cytochrome b-561) (Cytochrome b561)	CYB561	Sus scrofa (Pig)
Asp1_00926	P10897	2.9e-17	Transmembrane ascorbate-dependent reductase CYB561 (EC 7.2.1.-) (Chromomembrin B) (Cytochrome b-561) (Cytochrome b561)	CYB561	Bos taurus (Bovine)
Asp1_00927	Q95245	6.43e-61	Transmembrane ascorbate-dependent reductase CYB561 (EC 7.2.1.-) (Cytochrome b-561) (Cytochrome b561)	CYB561	Sus scrofa (Pig)
Asp1_00928	Q20191	1.35e-50	Zinc metalloproteinase nas-13 (EC 3.4.24.-) (Nematode astacin 13)	nas-13 F39D8.4	Caenorhabditis elegans
Asp1_00929	Q8BTU7	1.38e-45	RCC1 domain-containing protein 1	Rccd1	Mus musculus (Mouse)
Asp1_00930	P35991	6.63e-09	Tyrosine-protein kinase BTK (EC 2.7.10.2) (Agammaglobulinemia tyrosine kinase) (ATK) (B-cell progenitor kinase) (BPK) (Bruton tyrosine kinase) (Kinase EMB)	Btk Bpk	Mus musculus (Mouse)
Asp1_00932	Q91YE6	0	Importin-9 (Imp9) (Importin-9a) (Imp9a) (Importin-9b) (Imp9b) (Ran-binding protein 9) (RanBP9)	Ipo9 Imp9 Ranbp9	Mus musculus (Mouse)
Asp1_00933	Q9JLF6	1.99e-61	Protein-glutamine gamma-glutamyltransferase K (EC 2.3.2.13) (Epidermal TGase) (Transglutaminase K) (TG(K)) (TGK) (TGase K) (Transglutaminase-1) (TGase-1)	Tgm1	Mus musculus (Mouse)
Asp1_00934	Q9GLK0	2.55e-172	Protein-glutamine gamma-glutamyltransferase K (EC 2.3.2.13) (Epidermal TGase) (Transglutaminase K) (TG(K)) (TGK) (TGase K) (Transglutaminase-1) (TGase-1)	TGM1	Canis lupus familiaris (Dog) (Canis familiaris)
Asp1_00935	Q9JLF6	4.1e-102	Protein-glutamine gamma-glutamyltransferase K (EC 2.3.2.13) (Epidermal TGase) (Transglutaminase K) (TG(K)) (TGK) (TGase K) (Transglutaminase-1) (TGase-1)	Tgm1	Mus musculus (Mouse)
Asp1_00936	A2RUC4	5.48e-146	tRNA wybutosine-synthesizing protein 5 (hTYW5) (tRNA yW-synthesizing protein 5) (EC 1.14.11.42) (tRNA(Phe) (7-(3-amino-3-carboxypropyl)wyosine(37)-C(2))-hydroxylase)	TYW5 C2orf60	Homo sapiens (Human)
Asp1_00937	A2RUC4	5.67e-84	tRNA wybutosine-synthesizing protein 5 (hTYW5) (tRNA yW-synthesizing protein 5) (EC 1.14.11.42) (tRNA(Phe) (7-(3-amino-3-carboxypropyl)wyosine(37)-C(2))-hydroxylase)	TYW5 C2orf60	Homo sapiens (Human)
Asp1_00938	A2RUC4	1.89e-97	tRNA wybutosine-synthesizing protein 5 (hTYW5) (tRNA yW-synthesizing protein 5) (EC 1.14.11.42) (tRNA(Phe) (7-(3-amino-3-carboxypropyl)wyosine(37)-C(2))-hydroxylase)	TYW5 C2orf60	Homo sapiens (Human)
Asp1_00939	Q91827	5.58e-26	Apoptosis regulator R1 (XR1)	NA	Xenopus laevis (African clawed frog)
Asp1_00940	O95372	1.21e-79	Acyl-protein thioesterase 2 (APT-2) (EC 3.1.2.-) (Lysophospholipase II) (LPL-II) (LysoPLA II) (Palmitoyl-protein hydrolase) (EC 3.1.2.22)	LYPLA2 APT2	Homo sapiens (Human)
Asp1_00941	O95372	1.31e-67	Acyl-protein thioesterase 2 (APT-2) (EC 3.1.2.-) (Lysophospholipase II) (LPL-II) (LysoPLA II) (Palmitoyl-protein hydrolase) (EC 3.1.2.22)	LYPLA2 APT2	Homo sapiens (Human)
Asp1_00943	Q9Z0W1	3.13e-22	Tumor necrosis factor receptor superfamily member 16 (Low affinity neurotrophin receptor p75NTR) (Low-affinity nerve growth factor receptor) (NGF receptor) (CD antigen CD271)	Ngfr Tnfrsf16	Mus musculus (Mouse)
Asp1_00944	P08138	5.2e-16	Tumor necrosis factor receptor superfamily member 16 (Gp80-LNGFR) (Low affinity neurotrophin receptor p75NTR) (Low-affinity nerve growth factor receptor) (NGF receptor) (p75 ICD) (CD antigen CD271)	NGFR TNFRSF16	Homo sapiens (Human)
Asp1_00945	Q9GZT4	1.83e-100	Serine racemase (EC 5.1.1.18) (D-serine ammonia-lyase) (D-serine dehydratase) (EC 4.3.1.18) (L-serine ammonia-lyase) (L-serine dehydratase) (EC 4.3.1.17)	SRR	Homo sapiens (Human)
Asp1_00946	A0JNI4	9.57e-111	Serine racemase (EC 4.3.1.17) (EC 4.3.1.18) (EC 5.1.1.18) (D-serine ammonia-lyase) (D-serine dehydratase) (L-serine ammonia-lyase) (L-serine dehydratase)	SRR	Bos taurus (Bovine)
Asp1_00947	Q9W676	1.2e-161	LIM domain-binding protein 2 (LDB-2) (Carboxyl-terminal LIM domain-binding protein 1) (CLIM-1) (LIM domain-binding factor CLIM1) (cLdb2)	LDB2 CLIM1	Gallus gallus (Chicken)
Asp1_00948	Q10NQ3	6.39e-09	Vacuolar protein sorting-associated protein 9A (OsVPS9A) (Protein GLUTELIN PRECURSOR ACCUMULATION 2)	VPS9A GPA2 Os03g0262900 LOC_Os03g15650 OsJ_10226	Oryza sativa subsp. japonica (Rice)
Asp1_00949	Q9W676	8.65e-165	LIM domain-binding protein 2 (LDB-2) (Carboxyl-terminal LIM domain-binding protein 1) (CLIM-1) (LIM domain-binding factor CLIM1) (cLdb2)	LDB2 CLIM1	Gallus gallus (Chicken)
Asp1_00950	Q18120	1.2e-27	TWiK family of potassium channels protein 18	twk-18 C24A3.6	Caenorhabditis elegans
Asp1_00955	Q61006	1.72e-86	Muscle, skeletal receptor tyrosine-protein kinase (EC 2.7.10.1) (Muscle-specific tyrosine-protein kinase receptor) (MuSK) (Muscle-specific kinase receptor)	Musk Nsk2	Mus musculus (Mouse)
Asp1_00956	Q5I012	9.22e-08	Putative sodium-coupled neutral amino acid transporter 10 (Solute carrier family 38 member 10)	Slc38a10	Mus musculus (Mouse)
Asp1_00957	F4KBM7	6.07e-27	Amino acid transporter AVT6B (AtAvt6B)	AVT6B At5g38820 K15E6.7	Arabidopsis thaliana (Mouse-ear cress)
Asp1_00958	Q9LI61	4.89e-24	Amino acid transporter AVT6A (AtAvt6A)	AVT6A At3g30390 T6J22.16	Arabidopsis thaliana (Mouse-ear cress)
Asp1_00959	Q91ZW8	2.24e-15	CD209 antigen-like protein D (DC-SIGN-related protein 3) (DC-SIGNR3) (CD antigen CD209)	Cd209d	Mus musculus (Mouse)
Asp1_00960	Q8S528	0	Aldehyde dehydrogenase family 2 member B7, mitochondrial (ALDH2b) (EC 1.2.1.3)	ALDH2B7 ALDH3 At1g23800 F5O8.33 F5O8.35	Arabidopsis thaliana (Mouse-ear cress)
Asp1_00961	Q6P1U3	1.76e-47	Tudor domain-containing protein 3	tdrd3	Xenopus tropicalis (Western clawed frog) (Silurana tropicalis)
Asp1_00962	Q63663	8.49e-40	Guanylate-binding protein 2 (EC 3.6.5.-) (GTP-binding protein 2) (GBP-2) (Guanine nucleotide-binding protein 2) (Interferon-induced guanylate-binding protein 2) (p67)	Gbp2	Rattus norvegicus (Rat)
Asp1_00963	Q8IYQ7	0	Threonine synthase-like 1 (TSH1)	THNSL1	Homo sapiens (Human)
Asp1_00964	G3V9H8	1.17e-25	Proto-oncogene tyrosine-protein kinase receptor Ret (EC 2.7.10.1) [Cleaved into: Soluble RET kinase fragment; Extracellular cell-membrane anchored RET cadherin 120 kDa fragment]	Ret	Rattus norvegicus (Rat)
Asp1_00965	Q04336	0	Uncharacterized protein YMR196W	YMR196W YM9646.09	Saccharomyces cerevisiae (strain ATCC 204508 / S288c) (Baker's yeast)
Asp1_00966	Q04336	0	Uncharacterized protein YMR196W	YMR196W YM9646.09	Saccharomyces cerevisiae (strain ATCC 204508 / S288c) (Baker's yeast)
Asp1_00967	Q3UQ28	0	Peroxidasin homolog (EC 1.11.2.-) [Cleaved into: PXDN active fragment]	Pxdn Kiaa0230	Mus musculus (Mouse)
Asp1_00970	Q1EHB3	9.72e-11	A disintegrin and metalloproteinase with thrombospondin motifs 7 (ADAM-TS 7) (ADAM-TS7) (ADAMTS-7) (EC 3.4.24.-) (COMPase)	Adamts7	Rattus norvegicus (Rat)
Asp1_00971	Q9CXI3	3.05e-48	DBH-like monooxygenase protein 1 (EC 1.14.17.-) (DBH-related protein) (Monooxygenase X)	Moxd1 Dbhr Mox	Mus musculus (Mouse)
Asp1_00972	Q9CXI3	7.38e-54	DBH-like monooxygenase protein 1 (EC 1.14.17.-) (DBH-related protein) (Monooxygenase X)	Moxd1 Dbhr Mox	Mus musculus (Mouse)
Asp1_00973	Q9CXI3	9.67e-54	DBH-like monooxygenase protein 1 (EC 1.14.17.-) (DBH-related protein) (Monooxygenase X)	Moxd1 Dbhr Mox	Mus musculus (Mouse)
Asp1_00975	P25291	1e-17	Pancreatic secretory granule membrane major glycoprotein GP2 (Pancreatic zymogen granule membrane protein GP-2) (ZAP75)	GP2	Canis lupus familiaris (Dog) (Canis familiaris)
Asp1_00976	Q54KA7	1.45e-24	Ankyrin repeat, PH and SEC7 domain containing protein secG	secG DDB_G0287459	Dictyostelium discoideum (Social amoeba)
Asp1_00978	Q8CBA2	6.88e-10	Schlafen family member 5	Slfn5	Mus musculus (Mouse)
Asp1_00979	Q20176	7.68e-16	Zinc metalloproteinase nas-39 (EC 3.4.24.-) (Nematode astacin 39)	nas-39 F38E9.2	Caenorhabditis elegans
Asp1_00982	P46461	0	Vesicle-fusing ATPase 1 (EC 3.6.4.6) (N-ethylmaleimide-sensitive fusion protein 1) (NEM-sensitive fusion protein 1) (Protein comatose) (Vesicular-fusion protein NSF1) (dNsf-1) (NSF-1)	comt Nsf Nsf1 CG1618	Drosophila melanogaster (Fruit fly)
Asp1_00983	Q8WTW4	5.28e-138	GATOR1 complex protein NPRL2 (Gene 21 protein) (G21 protein) (Nitrogen permease regulator 2-like protein) (NPR2-like protein) (Tumor suppressor candidate 4)	NPRL2 TUSC4	Homo sapiens (Human)
Asp1_00984	Q03685	0	Luminal-binding protein 5 (BiP 5) (78 kDa glucose-regulated protein homolog 5) (GRP-78-5)	BIP5	Nicotiana tabacum (Common tobacco)
Asp1_00986	Q9NWX6	4.97e-124	Probable tRNA(His) guanylyltransferase (EC 2.7.7.79) (Induced in high glucose-1) (IHG-1) (Interphase cytoplasmic foci protein 45) (tRNA-histidine guanylyltransferase)	THG1L ICF45	Homo sapiens (Human)
Asp1_00987	Q9CYI0	3.57e-34	Protein Njmu-R1	NA	Mus musculus (Mouse)
Asp1_00988	Q9HAS0	3.85e-54	Protein Njmu-R1	C17orf75	Homo sapiens (Human)
Asp1_00990	P13994	5.54e-109	Probable splicing factor YJU2B (Coiled-coil domain-containing protein 130)	YJU2B CCDC130 SB115	Homo sapiens (Human)
Asp1_00991	P13994	5.25e-80	Probable splicing factor YJU2B (Coiled-coil domain-containing protein 130)	YJU2B CCDC130 SB115	Homo sapiens (Human)
Asp1_00992	F6R2G2	1.86e-11	NLR family CARD domain-containing protein 4 (Ice protease-activating factor) (Ipaf)	nlrc4 ipaf TGas028l14.1	Xenopus tropicalis (Western clawed frog) (Silurana tropicalis)
Asp1_00993	P11024	0	NAD(P) transhydrogenase, mitochondrial (EC 7.1.1.1) (Nicotinamide nucleotide transhydrogenase) (Pyridine nucleotide transhydrogenase)	NNT	Bos taurus (Bovine)
Asp1_00994	B5FZS9	4.71e-48	Small ribosomal subunit protein eS1 (40S ribosomal protein S3a)	RPS3A	Taeniopygia guttata (Zebra finch) (Poephila guttata)
Asp1_00995	Q4T8S6	3.29e-78	Small ribosomal subunit protein eS1 (40S ribosomal protein S3a)	rps3a GSTENG00005093001	Tetraodon nigroviridis (Spotted green pufferfish) (Chelonodon nigroviridis)
Asp1_00996	A8HS48	5.85e-69	Small ribosomal subunit protein eS1 (40S ribosomal protein S3a)	CHLREDRAFT_168484	Chlamydomonas reinhardtii (Chlamydomonas smithii)
Asp1_00997	G3UZ78	2.43e-157	Androglobin (Calpain-7-like protein)	Adgb Capn7l	Mus musculus (Mouse)
Asp1_00998	Q6DIM3	3.74e-30	Tubulin delta chain (Delta-tubulin)	tubd1	Xenopus tropicalis (Western clawed frog) (Silurana tropicalis)
Asp1_01002	Q6DCF6	6.19e-125	EF-hand calcium-binding domain-containing protein 7	efcab7	Xenopus laevis (African clawed frog)
Asp1_01003	Q6DG22	1.18e-81	Adenosine deaminase (EC 3.5.4.4) (Adenosine aminohydrolase)	ada	Danio rerio (Zebrafish) (Brachydanio rerio)
Asp1_01004	Q6DG22	2.35e-92	Adenosine deaminase (EC 3.5.4.4) (Adenosine aminohydrolase)	ada	Danio rerio (Zebrafish) (Brachydanio rerio)
Asp1_01006	P86179	8.11e-08	L-rhamnose-binding lectin CSL3	NA	Oncorhynchus keta (Chum salmon) (Salmo keta)
Asp1_01008	P49442	2.06e-45	Inositol polyphosphate 1-phosphatase (IPP) (IPPase) (EC 3.1.3.57)	Inpp1	Mus musculus (Mouse)
Asp1_01009	P49442	7.98e-39	Inositol polyphosphate 1-phosphatase (IPP) (IPPase) (EC 3.1.3.57)	Inpp1	Mus musculus (Mouse)
Asp1_01010	P49442	3.29e-40	Inositol polyphosphate 1-phosphatase (IPP) (IPPase) (EC 3.1.3.57)	Inpp1	Mus musculus (Mouse)
Asp1_01011	Q6DHN0	5.8e-28	Transmembrane protein 53	tmem53 zgc:92204	Danio rerio (Zebrafish) (Brachydanio rerio)
Asp1_01015	Q9V3D2	1.63e-167	Oxygen-dependent coproporphyrinogen-III oxidase (COX) (Coprogen oxidase) (Coproporphyrinogenase) (EC 1.3.3.3)	Coprox CG3433	Drosophila melanogaster (Fruit fly)
Asp1_01018	Q9D6X6	4.13e-41	Serine protease 23 (EC 3.4.21.-)	Prss23	Mus musculus (Mouse)
Asp1_01023	A2A432	0	Cullin-4B (CUL-4B)	Cul4b Kiaa0695	Mus musculus (Mouse)
Asp1_01024	Q9CQY5	5.93e-156	Magnesium transporter protein 1 (MagT1) (Dolichyl-diphosphooligosaccharide--protein glycosyltransferase subunit MAGT1) (Oligosaccharyl transferase subunit MAGT1) (Implantation-associated protein) (IAP)	Magt1 Iag2	Mus musculus (Mouse)
Asp1_01025	Q9UBR2	1.02e-95	Cathepsin Z (EC 3.4.18.1) (Cathepsin P) (Cathepsin X)	CTSZ	Homo sapiens (Human)
Asp1_01026	P35123	4.84e-39	Ubiquitin carboxyl-terminal hydrolase 4 (EC 3.4.19.12) (Deubiquitinating enzyme 4) (Ubiquitin thioesterase 4) (Ubiquitin-specific-processing protease 4) (Ubiquitous nuclear protein)	Usp4 Unp	Mus musculus (Mouse)
Asp1_01027	Q9D119	7.04e-22	Protein phosphatase 1 regulatory subunit 27 (Dysferlin-interacting protein 1)	Ppp1r27 Dysfip1	Mus musculus (Mouse)
Asp1_01031	Q8BG58	5.82e-65	Transmembrane prolyl 4-hydroxylase (P4H-TM) (EC 1.14.11.29) (Hypoxia-inducible factor prolyl hydroxylase 4) (HIF-PH4) (HIF-prolyl hydroxylase 4) (HPH-4)	P4htm Ph4	Mus musculus (Mouse)
Asp1_01032	Q5BK09	2.49e-42	DNA damage-regulated autophagy modulator protein 2 (Transmembrane protein 77)	Dram2 Tmem77	Rattus norvegicus (Rat)
Asp1_01033	O00461	4.35e-26	Golgi integral membrane protein 4 (Golgi integral membrane protein, cis) (GIMPc) (Golgi phosphoprotein 4) (Golgi-localized phosphoprotein of 130 kDa) (Golgi phosphoprotein of 130 kDa)	GOLIM4 GIMPC GOLPH4 GPP130	Homo sapiens (Human)
Asp1_01034	Q8K268	0	ATP-binding cassette sub-family F member 3	Abcf3	Mus musculus (Mouse)
Asp1_01035	Q8K268	2.37e-57	ATP-binding cassette sub-family F member 3	Abcf3	Mus musculus (Mouse)
Asp1_01036	Q8K268	4.29e-48	ATP-binding cassette sub-family F member 3	Abcf3	Mus musculus (Mouse)
Asp1_01037	Q8K4R4	5.33e-126	Cytoplasmic phosphatidylinositol transfer protein 1 (Mammalian rdgB homolog beta) (M-rdgB beta) (MrdgBbeta) (mM-rdgBbeta) (Retinal degeneration B homolog beta) (RdgBbeta)	Pitpnc1	Mus musculus (Mouse)
Asp1_01038	Q9UIF3	4.57e-141	Tektin-2 (Tektin-t) (Testicular tektin) (Testicular tektin B1-like protein) (TEKTB1) (Tektin-B1)	TEKT2	Homo sapiens (Human)
Asp1_01039	Q5VVB8	5.9e-14	Putative transmembrane protein 244	TMEM244 C6orf191	Homo sapiens (Human)
Asp1_01040	Q8BG30	4.24e-62	Negative elongation factor A (NELF-A) (Wolf-Hirschhorn syndrome candidate 2 homolog) (mWHSC2)	Nelfa Whsc2 Whsc2h	Mus musculus (Mouse)
Asp1_01041	Q8BG30	1.27e-99	Negative elongation factor A (NELF-A) (Wolf-Hirschhorn syndrome candidate 2 homolog) (mWHSC2)	Nelfa Whsc2 Whsc2h	Mus musculus (Mouse)
Asp1_01044	Q8BID8	3.52e-24	F-box/LRR-repeat protein 14 (F-box and leucine-rich repeat protein 14)	Fbxl14 Fbl14 Ppa	Mus musculus (Mouse)
Asp1_01045	Q969M7	5.98e-84	NEDD8-conjugating enzyme UBE2F (EC 2.3.2.32) (NEDD8 carrier protein UBE2F) (NEDD8 protein ligase UBE2F) (NEDD8-conjugating enzyme 2) (RING-type E3 NEDD8 transferase UBE2F) (Ubiquitin-conjugating enzyme E2 F)	UBE2F NCE2	Homo sapiens (Human)
Asp1_01046	A2RV01	3.73e-118	Diphthine--ammonia ligase (EC 6.3.1.14) (ATP-binding domain-containing protein 4) (Diphthamide synthase) (Diphthamide synthetase) (Protein DPH6 homolog)	dph6 atpbd4 zgc:110758	Danio rerio (Zebrafish) (Brachydanio rerio)
Asp1_01047	Q09081	1.39e-75	Potassium voltage-gated channel subfamily A member 2 (KC22) (Voltage-gated potassium channel subunit Kv1.2)	KCNA2	Oryctolagus cuniculus (Rabbit)
Asp1_01048	Q9BUE0	5.26e-65	Mediator of RNA polymerase II transcription subunit 18 (Mediator complex subunit 18) (p28b)	MED18	Homo sapiens (Human)
Asp1_01049	Q28GE1	1.35e-58	Mediator of RNA polymerase II transcription subunit 18 (Mediator complex subunit 18)	med18 TEgg017e01.1	Xenopus tropicalis (Western clawed frog) (Silurana tropicalis)
Asp1_01051	Q6NY52	0	THO complex subunit 5 homolog	thoc5 zgc:76912	Danio rerio (Zebrafish) (Brachydanio rerio)
Asp1_01055	Q9N1Q0	1.17e-62	Small nuclear ribonucleoprotein-associated protein B' (snRNP-B') (snRPB') (Sm protein B') (Sm-B') (SmB')	SNRPB	Notamacropus eugenii (Tammar wallaby) (Macropus eugenii)
Asp1_01056	Q9NUP1	2.12e-21	Biogenesis of lysosome-related organelles complex 1 subunit 4 (BLOC-1 subunit 4) (Protein cappuccino homolog)	BLOC1S4 CNO	Homo sapiens (Human)
Asp1_01057	Q8TDM0	9.73e-18	Breast carcinoma-amplified sequence 4	BCAS4	Homo sapiens (Human)
Asp1_01060	Q9FL69	7.51e-08	ADP-ribosylation factor GTPase-activating protein AGD5 (ARF GAP AGD5) (Protein ARF-GAP DOMAIN 5) (AtAGD5) (Protein MODIFIED TRANSPORT TO THE VACUOLE 4) (Protein NEVERSHED) (Protein ZIGA3)	AGD5 MTV4 NEV ZIG3 ZIGA3 At5g54310 MDK4.13	Arabidopsis thaliana (Mouse-ear cress)
Asp1_01061	A6H8Y1	6.34e-28	Transcription factor TFIIIB component B'' homolog (Transcription factor IIIB 150) (TFIIIB150) (Transcription factor-like nuclear regulator)	BDP1 KIAA1241 KIAA1689 TFNR	Homo sapiens (Human)
Asp1_01062	A6H8Y1	3.02e-28	Transcription factor TFIIIB component B'' homolog (Transcription factor IIIB 150) (TFIIIB150) (Transcription factor-like nuclear regulator)	BDP1 KIAA1241 KIAA1689 TFNR	Homo sapiens (Human)
Asp1_01063	Q9QXX0	1.34e-21	Protein jagged-1 (Jagged1) (CD antigen CD339)	Jag1	Mus musculus (Mouse)
Asp1_01064	Q3TXS7	0	26S proteasome non-ATPase regulatory subunit 1 (26S proteasome regulatory subunit RPN2) (26S proteasome regulatory subunit S1)	Psmd1	Mus musculus (Mouse)
Asp1_01065	Q5F418	0	26S proteasome non-ATPase regulatory subunit 1 (26S proteasome regulatory subunit RPN2) (26S proteasome regulatory subunit S1)	PSMD1 RCJMB04_3m24	Gallus gallus (Chicken)
Asp1_01069	P10619	7.58e-64	Lysosomal protective protein (EC 3.4.16.5) (Carboxypeptidase C) (Carboxypeptidase L) (Cathepsin A) (Protective protein cathepsin A) (PPCA) (Protective protein for beta-galactosidase) [Cleaved into: Lysosomal protective protein 32 kDa chain; Lysosomal protective protein 20 kDa chain]	CTSA PPGB	Homo sapiens (Human)
Asp1_01070	P46013	3.8e-21	Proliferation marker protein Ki-67 (Antigen identified by monoclonal antibody Ki-67) (Antigen KI-67) (Antigen Ki67)	MKI67	Homo sapiens (Human)
Asp1_01071	Q9UBZ9	2.93e-141	DNA repair protein REV1 (EC 2.7.7.-) (Alpha integrin-binding protein 80) (AIBP80) (Rev1-like terminal deoxycytidyl transferase)	REV1 REV1L	Homo sapiens (Human)
Asp1_01072	Q8NFF2	1.51e-120	Sodium/potassium/calcium exchanger 4 (Na(+)/K(+)/Ca(2+)-exchange protein 4) (Solute carrier family 24 member 4)	SLC24A4 NCKX4	Homo sapiens (Human)
Asp1_01073	P25100	4.77e-25	Alpha-1D adrenergic receptor (Alpha-1A adrenergic receptor) (Alpha-1D adrenoreceptor) (Alpha-1D adrenoceptor) (Alpha-adrenergic receptor 1a)	ADRA1D ADRA1A	Homo sapiens (Human)
Asp1_01074	Q92805	4.37e-29	Golgin subfamily A member 1 (Golgin-97)	GOLGA1	Homo sapiens (Human)
Asp1_01076	Q92805	7.38e-18	Golgin subfamily A member 1 (Golgin-97)	GOLGA1	Homo sapiens (Human)
Asp1_01077	Q92805	3.33e-29	Golgin subfamily A member 1 (Golgin-97)	GOLGA1	Homo sapiens (Human)
Asp1_01078	Q64264	1.82e-21	5-hydroxytryptamine receptor 1A (5-HT-1A) (5-HT1A) (Serotonin receptor 1A)	Htr1a Gpcr18	Mus musculus (Mouse)
Asp1_01080	A2APV2	7.74e-94	Formin-like protein 2 (Protein Man)	Fmnl2 Kiaa1902 Man	Mus musculus (Mouse)
Asp1_01081	A2APV2	5.23e-83	Formin-like protein 2 (Protein Man)	Fmnl2 Kiaa1902 Man	Mus musculus (Mouse)
Asp1_01082	Q6NXC0	7.06e-15	Formin-like protein 3 (Formin homology 2 domain-containing protein 3)	fmnl3 frl2 si:ch73-60e21.1	Danio rerio (Zebrafish) (Brachydanio rerio)
Asp1_01083	Q6NXC0	1.27e-14	Formin-like protein 3 (Formin homology 2 domain-containing protein 3)	fmnl3 frl2 si:ch73-60e21.1	Danio rerio (Zebrafish) (Brachydanio rerio)
Asp1_01084	Q6NXC0	1.42e-14	Formin-like protein 3 (Formin homology 2 domain-containing protein 3)	fmnl3 frl2 si:ch73-60e21.1	Danio rerio (Zebrafish) (Brachydanio rerio)
Asp1_01085	Q6NXC0	1.84e-07	Formin-like protein 3 (Formin homology 2 domain-containing protein 3)	fmnl3 frl2 si:ch73-60e21.1	Danio rerio (Zebrafish) (Brachydanio rerio)
Asp1_01086	Q8IVF7	2.36e-73	Formin-like protein 3 (Formin homology 2 domain-containing protein 3) (WW domain-binding protein 3) (WBP-3)	FMNL3 FHOD3 FRL2 KIAA2014 WBP3	Homo sapiens (Human)
Asp1_01087	Q94B08	9.26e-63	Germination-specific cysteine protease 1 (EC 3.4.22.-) (RD21A-like protease 1)	GCP1 RDL1 At4g36880 C7A10.480	Arabidopsis thaliana (Mouse-ear cress)
Asp1_01088	P0DJ54	2.18e-27	Large ribosomal subunit protein eL24 (60S ribosomal protein L24)	RPL24 TTHERM_00476640A	Tetrahymena thermophila (strain SB210)
Asp1_01089	Q6H601	1.11e-23	DEAD-box ATP-dependent RNA helicase 22 (EC 3.6.4.13)	Os09g0383400 LOC_Os09g21520 P0505H05.40	Oryza sativa subsp. japonica (Rice)
Asp1_01090	Q93YS4	2.66e-78	ABC transporter G family member 22 (ABC transporter ABCG.22) (AtABCG22) (White-brown complex homolog protein 23) (AtWBC23)	ABCG22 WBC23 At5g06530 F15M7.6	Arabidopsis thaliana (Mouse-ear cress)
Asp1_01091	Q9SZR9	1.16e-32	ABC transporter G family member 9 (ABC transporter ABCG.9) (AtABCG9) (Probable white-brown complex homolog protein 9) (AtWBC9)	ABCG9 WBC9 At4g27420 F27G19.20	Arabidopsis thaliana (Mouse-ear cress)
Asp1_01092	Q93YS4	4.6e-49	ABC transporter G family member 22 (ABC transporter ABCG.22) (AtABCG22) (White-brown complex homolog protein 23) (AtWBC23)	ABCG22 WBC23 At5g06530 F15M7.6	Arabidopsis thaliana (Mouse-ear cress)
Asp1_01095	Q6DC77	2.32e-54	Membrane progestin receptor gamma-B (mPR gamma-B) (Progestin and adipoQ receptor family member V-B)	paqr5b zgc:101065	Danio rerio (Zebrafish) (Brachydanio rerio)
Asp1_01096	O43614	3.57e-44	Orexin receptor type 2 (Ox-2-R) (Ox2-R) (Ox2R) (Hypocretin receptor type 2)	HCRTR2	Homo sapiens (Human)
Asp1_01097	Q3V2K1	3.62e-08	Uncharacterized protein CXorf65 homolog	Gm614	Mus musculus (Mouse)
Asp1_01098	Q5T200	4.64e-24	Zinc finger CCCH domain-containing protein 13	ZC3H13 KIAA0853	Homo sapiens (Human)
Asp1_01099	Q8K430	1.9e-38	Kelch-like protein 17 (Actinfilin)	Klhl17	Rattus norvegicus (Rat)
Asp1_01100	Q96PQ7	1.13e-13	Kelch-like protein 5	KLHL5	Homo sapiens (Human)
Asp1_01101	Q96PQ7	2.44e-37	Kelch-like protein 5	KLHL5	Homo sapiens (Human)
Asp1_01102	Q6TDP4	5.84e-31	Kelch-like protein 17 (Actinfilin)	KLHL17 AF	Homo sapiens (Human)
Asp1_01106	Q61543	0	Golgi apparatus protein 1 (E-selectin ligand 1) (ESL-1) (Selel) (Golgi sialoglycoprotein MG-160)	Glg1 Esl1 Mg160 Selel	Mus musculus (Mouse)
Asp1_01113	Q9VBW3	1.97e-28	Tyrosine kinase receptor Cad96Ca (EC 2.7.10.1) (Cadherin-96Ca) (Tyrosine kinase receptor HD-14)	Cad96Ca HD-14 CG10244	Drosophila melanogaster (Fruit fly)
Asp1_01114	Q9VBW3	1.54e-26	Tyrosine kinase receptor Cad96Ca (EC 2.7.10.1) (Cadherin-96Ca) (Tyrosine kinase receptor HD-14)	Cad96Ca HD-14 CG10244	Drosophila melanogaster (Fruit fly)
Asp1_01115	Q80T79	2.97e-103	CUB and sushi domain-containing protein 3 (CUB and sushi multiple domains protein 3)	Csmd3 Kiaa1894	Mus musculus (Mouse)
Asp1_01116	Q80T79	1.4e-123	CUB and sushi domain-containing protein 3 (CUB and sushi multiple domains protein 3)	Csmd3 Kiaa1894	Mus musculus (Mouse)
Asp1_01117	P0C6B8	0	Sushi, von Willebrand factor type A, EGF and pentraxin domain-containing protein 1	Svep1	Rattus norvegicus (Rat)
Asp1_01118	Q80T79	8.3e-101	CUB and sushi domain-containing protein 3 (CUB and sushi multiple domains protein 3)	Csmd3 Kiaa1894	Mus musculus (Mouse)
Asp1_01119	A2AVA0	2.46e-34	Sushi, von Willebrand factor type A, EGF and pentraxin domain-containing protein 1 (Polydom)	Svep1	Mus musculus (Mouse)
Asp1_01120	Q498G2	3.68e-72	Centrosomal protein of 152 kDa (Cep152)	cep152	Xenopus laevis (African clawed frog)
Asp1_01121	G4WMX4	6.45e-26	RYamide receptor	RYa-R	Tribolium castaneum (Red flour beetle)
Asp1_01122	Q80UG8	0	Tubulin monoglutamylase TTLL4 (EC 6.3.2.-) (Protein monoglutamylase TTLL4) (Tubulin--tyrosine ligase-like protein 4)	Ttll4 Kiaa0173	Mus musculus (Mouse)
Asp1_01123	Q80UG8	3.12e-91	Tubulin monoglutamylase TTLL4 (EC 6.3.2.-) (Protein monoglutamylase TTLL4) (Tubulin--tyrosine ligase-like protein 4)	Ttll4 Kiaa0173	Mus musculus (Mouse)
Asp1_01124	Q13332	3.2e-16	Receptor-type tyrosine-protein phosphatase S (R-PTP-S) (EC 3.1.3.48) (Receptor-type tyrosine-protein phosphatase sigma) (R-PTP-sigma)	PTPRS	Homo sapiens (Human)
Asp1_01125	Q13332	1.79e-16	Receptor-type tyrosine-protein phosphatase S (R-PTP-S) (EC 3.1.3.48) (Receptor-type tyrosine-protein phosphatase sigma) (R-PTP-sigma)	PTPRS	Homo sapiens (Human)
Asp1_01128	Q49A88	3.51e-28	Coiled-coil domain-containing protein 14	CCDC14	Homo sapiens (Human)
Asp1_01130	Q803S3	8.35e-127	Protein MEMO1 (Mediator of ErbB2-driven cell motility 1) (Memo-1)	memo1 zgc:55290	Danio rerio (Zebrafish) (Brachydanio rerio)
Asp1_01131	Q2HJH7	1.85e-93	Protein MEMO1 (Mediator of ErbB2-driven cell motility 1) (Memo-1)	MEMO1	Bos taurus (Bovine)
Asp1_01132	Q6NRH1	5.3e-136	DDB1- and CUL4-associated factor 8 (WD repeat-containing protein 42A)	dcaf8 wdr42a	Xenopus laevis (African clawed frog)
Asp1_01133	Q6NRH1	8.52e-140	DDB1- and CUL4-associated factor 8 (WD repeat-containing protein 42A)	dcaf8 wdr42a	Xenopus laevis (African clawed frog)
Asp1_01134	Q9H892	6.81e-76	Tetratricopeptide repeat protein 12 (TPR repeat protein 12)	TTC12	Homo sapiens (Human)
Asp1_01135	Q6NRH1	1.2e-169	DDB1- and CUL4-associated factor 8 (WD repeat-containing protein 42A)	dcaf8 wdr42a	Xenopus laevis (African clawed frog)
Asp1_01136	Q6NRH1	5.01e-166	DDB1- and CUL4-associated factor 8 (WD repeat-containing protein 42A)	dcaf8 wdr42a	Xenopus laevis (African clawed frog)
Asp1_01137	P63018	0	Heat shock cognate 71 kDa protein (EC 3.6.4.10) (Heat shock 70 kDa protein 8)	Hspa8 Hsc70 Hsc73	Rattus norvegicus (Rat)
Asp1_01138	Q80ZJ6	2.98e-119	Protein zer-1 homolog (Zyg-11 homolog B-like protein)	Zer1 Zyg Zyg11bl	Mus musculus (Mouse)
Asp1_01141	Q2HJF7	0	Calcium/calmodulin-dependent protein kinase type II subunit delta (CaM kinase II subunit delta) (CaMK-II subunit delta) (EC 2.7.11.17)	CAMK2D	Bos taurus (Bovine)
Asp1_01142	Q9QXV3	6.38e-69	Inhibitor of growth protein 1	Ing1	Mus musculus (Mouse)
Asp1_01143	Q8IXF0	7.76e-95	Neuronal PAS domain-containing protein 3 (Neuronal PAS3) (Basic-helix-loop-helix-PAS protein MOP6) (Class E basic helix-loop-helix protein 12) (bHLHe12) (Member of PAS protein 6) (PAS domain-containing protein 6)	NPAS3 BHLHE12 MOP6 PASD6	Homo sapiens (Human)
Asp1_01144	Q8IXF0	2.34e-92	Neuronal PAS domain-containing protein 3 (Neuronal PAS3) (Basic-helix-loop-helix-PAS protein MOP6) (Class E basic helix-loop-helix protein 12) (bHLHe12) (Member of PAS protein 6) (PAS domain-containing protein 6)	NPAS3 BHLHE12 MOP6 PASD6	Homo sapiens (Human)
Asp1_01147	Q9UHC3	3.13e-57	Acid-sensing ion channel 3 (ASIC3) (hASIC3) (Amiloride-sensitive cation channel 3) (Neuronal amiloride-sensitive cation channel 3) (Testis sodium channel 1) (hTNaC1)	ASIC3 ACCN3 SLNAC1 TNAC1	Homo sapiens (Human)
Asp1_01153	Q8NHP1	2.94e-84	Aflatoxin B1 aldehyde reductase member 4 (EC 1.-.-.-) (AFB1 aldehyde reductase 3) (AFB1-AR 3) (Aldoketoreductase 7-like)	AKR7L AFAR3 AKR7A4	Homo sapiens (Human)
Asp1_01154	O50655	5.68e-10	Integrase/recombinase xerD homolog	xerD	Selenomonas ruminantium
Asp1_01155	B5DF89	0	Cullin-3	Cul3	Rattus norvegicus (Rat)
Asp1_01156	B5DF89	0	Cullin-3	Cul3	Rattus norvegicus (Rat)
Asp1_01158	P62271	1.92e-73	Small ribosomal subunit protein uS13 (40S ribosomal protein S18)	Rps18	Rattus norvegicus (Rat)
Asp1_01161	Q68FS7	1.39e-52	Transmembrane protein 183	Tmem183	Rattus norvegicus (Rat)
Asp1_01163	P27463	0	Aldehyde dehydrogenase 1A1 (EC 1.2.1.19) (EC 1.2.1.28) (EC 1.2.1.3) (EC 1.2.1.36) (3-deoxyglucosone dehydrogenase) (ALDH-E1) (ALHDII) (Aldehyde dehydrogenase family 1 member A1) (Aldehyde dehydrogenase, cytosolic) (Retinal dehydrogenase 1) (RALDH 1) (RalDH1)	ALDH1A1	Gallus gallus (Chicken)
Asp1_01164	Q91175	3.58e-39	Alpha-1A adrenergic receptor (Alpha-1A adrenoreceptor) (Alpha-1A adrenoceptor) (MAR1)	adra1a	Oryzias latipes (Japanese rice fish) (Japanese killifish)
Asp1_01165	Q3T0Q8	2.92e-49	U3 small nucleolar RNA-associated protein 14 homolog A	UTP14A	Bos taurus (Bovine)
Asp1_01169	Q9W7R3	1.09e-06	Teneurin-4 (Ten-4) (Protein Odd Oz/ten-m homolog 4) (Tenascin-M4) (Ten-m4) (Teneurin transmembrane protein 4)	tenm4 odz4 tnm4	Danio rerio (Zebrafish) (Brachydanio rerio)
Asp1_01170	Q8IZ69	1.01e-149	tRNA (uracil-5-)-methyltransferase homolog A (EC 2.1.1.35) (mRNA (uracil-5-)-methyltransferase TRMT2A) (EC 2.1.1.-)	TRMT2A	Homo sapiens (Human)
Asp1_01171	Q8CG08	5.62e-42	Collagen triple helix repeat-containing protein 1	Cthrc1	Rattus norvegicus (Rat)
Asp1_01172	P21328	1.67e-21	RNA-directed DNA polymerase from mobile element jockey (EC 2.7.7.49) (Reverse transcriptase)	pol	Drosophila melanogaster (Fruit fly)
Asp1_01173	Q95SX7	5.09e-10	Probable RNA-directed DNA polymerase from transposon BS (EC 2.7.7.49) (Reverse transcriptase)	RTase	Drosophila melanogaster (Fruit fly)
Asp1_01174	P21328	1.59e-13	RNA-directed DNA polymerase from mobile element jockey (EC 2.7.7.49) (Reverse transcriptase)	pol	Drosophila melanogaster (Fruit fly)
Asp1_01180	Q4V8X4	1.82e-61	Acyl-CoA-binding domain-containing protein 6	acbd6 wu:fc18d09	Danio rerio (Zebrafish) (Brachydanio rerio)
Asp1_01181	Q5R971	3.84e-165	Delta-aminolevulinic acid dehydratase (ALADH) (EC 4.2.1.24) (Porphobilinogen synthase)	ALAD	Pongo abelii (Sumatran orangutan) (Pongo pygmaeus abelii)
Asp1_01182	Q4VA61	7.2e-08	Cell adhesion molecule DSCAML1 (Down syndrome cell adhesion molecule-like protein 1 homolog)	Dscaml1	Mus musculus (Mouse)
Asp1_01183	Q4VA61	1.37e-09	Cell adhesion molecule DSCAML1 (Down syndrome cell adhesion molecule-like protein 1 homolog)	Dscaml1	Mus musculus (Mouse)
Asp1_01186	Q5RHX6	2.76e-91	DCN1-like protein 4 (DCNL4) (DCUN1 domain-containing protein 4) (Defective in cullin neddylation protein 1-like protein 4)	dcun1d4 si:ch211-14g4.1	Danio rerio (Zebrafish) (Brachydanio rerio)
Asp1_01187	Q3UZD5	9.78e-56	Putative histone-lysine N-methyltransferase PRDM6 (EC 2.1.1.361) (PR domain zinc finger protein 6) (PR domain-containing protein 6) (PR domain-containing protein in smooth muscle)	Prdm6 Gm92 Prism	Mus musculus (Mouse)
Asp1_01188	Q96F81	0	Protein dispatched homolog 1	DISP1 DISPA	Homo sapiens (Human)
Asp1_01189	Q5ZJ97	5.36e-19	Uncharacterized protein KIAA1143 homolog	RCJMB04_19n18	Gallus gallus (Chicken)
Asp1_01190	O96024	1.44e-27	Beta-1,3-galactosyltransferase 4 (Beta-1,3-GalTase 4) (Beta3Gal-T4) (Beta3GalT4) (GalT4) (b3Gal-T4) (EC 2.4.1.62) (Gal-T2) (Ganglioside galactosyltransferase) (UDP-galactose:beta-N-acetyl-galactosamine-beta-1,3-galactosyltransferase)	B3GALT4 GALT4	Homo sapiens (Human)
Asp1_01191	Q3UHX8	2.48e-12	Homeobox protein Nkx-6.3	Nkx6-3	Mus musculus (Mouse)
Asp1_01192	P24045	5.43e-46	Gamma-aminobutyric acid receptor subunit beta-4 (GABA(A) receptor subunit beta-4)	GABRB4	Gallus gallus (Chicken)
Asp1_01193	Q6NYU2	5.32e-102	Probable helicase with zinc finger domain (EC 3.6.4.-)	helz zgc:77407	Danio rerio (Zebrafish) (Brachydanio rerio)
Asp1_01194	Q9SB64	4.54e-09	Protein NBR1 homolog (AtNBR1) (At4g24690)	NBR1 At4g24690 F22K18.110	Arabidopsis thaliana (Mouse-ear cress)
Asp1_01196	Q9NS37	4.8e-15	CREB/ATF bZIP transcription factor (Host cell factor-binding transcription factor Zhangfei) (HCF-binding transcription factor Zhangfei)	CREBZF ZF	Homo sapiens (Human)
Asp1_01197	O15973	1.01e-21	Rhodopsin, GQ-coupled (GQ-rhodopsin)	SCOP1	Mizuhopecten yessoensis (Japanese scallop) (Patinopecten yessoensis)
Asp1_01199	Q54DY7	1.4e-47	Serine carboxypeptidase S10 family member 1 (EC 3.4.16.-)	DDB_G0291912	Dictyostelium discoideum (Social amoeba)
Asp1_01200	A7RUD5	0	Cytosolic Fe-S cluster assembly factor NUBP1 homolog	v1g236650	Nematostella vectensis (Starlet sea anemone)
Asp1_01202	Q07407	5.01e-17	Fibroblast growth factor receptor homolog 1 (EC 2.7.10.1) (DmHD-38) (Protein heartless) (Tyrosine kinase 1) (dTk1)	htl FR1 Tk1 CG7223	Drosophila melanogaster (Fruit fly)
Asp1_01203	Q06418	2.59e-16	Tyrosine-protein kinase receptor TYRO3 (EC 2.7.10.1) (Tyrosine-protein kinase BYK) (Tyrosine-protein kinase DTK) (Tyrosine-protein kinase RSE) (Tyrosine-protein kinase SKY) (Tyrosine-protein kinase TIF)	TYRO3 BYK DTK RSE SKY TIF	Homo sapiens (Human)
Asp1_01204	Q09147	5.24e-16	Fibroblast growth factor receptor homolog 2 (EC 2.7.10.1) (Protein breathless) (Tyrosine kinase 2) (dTk2) (Tyrosine kinase receptor HD-311) (dFGF-R1)	btl FR2 HD-311 Tk2 CG32134	Drosophila melanogaster (Fruit fly)
Asp1_01206	Q91428	1.39e-64	Transcription factor GATA-3 (GATA-binding factor 3)	gata3 gta3	Danio rerio (Zebrafish) (Brachydanio rerio)
Asp1_01207	P23824	2.15e-81	GATA-binding factor 2 (GATA-2) (Transcription factor NF-E1b)	GATA2	Gallus gallus (Chicken)
Asp1_01208	P23824	2.98e-09	GATA-binding factor 2 (GATA-2) (Transcription factor NF-E1b)	GATA2	Gallus gallus (Chicken)
Asp1_01212	B4MM23	7.84e-83	Protein alan shepard	shep GK17327	Drosophila willistoni (Fruit fly)
Asp1_01213	Q7PRJ0	4.54e-15	Choline transporter-like 2	Ctl2 AGAP010343	Anopheles gambiae (African malaria mosquito)
Asp1_01214	Q6IP59	1.58e-30	Choline transporter-like protein 2 (Solute carrier family 44 member 2)	slc44a2 ctl2	Xenopus laevis (African clawed frog)
Asp1_01215	Q8MZS4	5.28e-107	Physarolisin (EC 3.4.21.103) (Physaropepsin) [Cleaved into: Physarolisin heavy chain; Physarolisin light chain]	NA	Physarum polycephalum (Slime mold)
Asp1_01221	P05202	0	Aspartate aminotransferase, mitochondrial (mAspAT) (EC 2.6.1.1) (EC 2.6.1.7) (Fatty acid-binding protein) (FABP-1) (Glutamate oxaloacetate transaminase 2) (Kynurenine aminotransferase 4) (Kynurenine aminotransferase IV) (Kynurenine--oxoglutarate transaminase 4) (Kynurenine--oxoglutarate transaminase IV) (Plasma membrane-associated fatty acid-binding protein) (FABPpm) (Transaminase A)	Got2 Got-2	Mus musculus (Mouse)
Asp1_01224	Q54QG9	5.95e-88	NEDD8-activating enzyme E1 catalytic subunit (EC 6.2.1.64) (NEDD8-activating enzyme E1C) (Ubiquitin-activating enzyme E1C) (Ubiquitin-like modifier-activating enzyme 3) (Ubiquitin-activating enzyme 3)	uba3 ube1c DDB_G0283891	Dictyostelium discoideum (Social amoeba)
Asp1_01225	O04450	3.9e-65	T-complex protein 1 subunit epsilon (TCP-1-epsilon) (CCT-epsilon) (Chaperonin CCT5)	CCT5 At1g24510 F21J9.12	Arabidopsis thaliana (Mouse-ear cress)
Asp1_01226	O94766	6.59e-85	Galactosylgalactosylxylosylprotein 3-beta-glucuronosyltransferase 3 (EC 2.4.1.135) (Beta-1,3-glucuronyltransferase 3) (Glucuronosyltransferase I) (GlcAT-I) (UDP-GlcUA:Gal beta-1,3-Gal-R glucuronyltransferase) (GlcUAT-I)	B3GAT3	Homo sapiens (Human)
Asp1_01227	A2AJ76	1.64e-15	Hemicentin-2	Hmcn2	Mus musculus (Mouse)
Asp1_01228	O74378	1.45e-68	2-oxoglutarate dehydrogenase, mitochondrial (EC 1.2.4.2) (2-oxoglutarate dehydrogenase complex component E1) (OGDC-E1) (Alpha-ketoglutarate dehydrogenase)	kgd1 SPBC3H7.03c	Schizosaccharomyces pombe (strain 972 / ATCC 24843) (Fission yeast)
Asp1_01229	Q9W3F7	4.39e-71	Mitoguardin	Miga CG12125	Drosophila melanogaster (Fruit fly)
Asp1_01230	Q8HXW6	3.4e-60	Palmitoyl-protein thioesterase 1 (PPT-1) (EC 3.1.2.22) (Palmitoyl-protein hydrolase 1)	PPT1 CLN1 QnpA-18851	Macaca fascicularis (Crab-eating macaque) (Cynomolgus monkey)
Asp1_01231	Q9GV41	5.38e-90	9,11-endoperoxide prostaglandin H2 reductase (EC 1.1.1.-) (Prostaglandin F2-alpha synthase)	NA	Trypanosoma brucei brucei
Asp1_01232	Q8HXW6	2.57e-133	Palmitoyl-protein thioesterase 1 (PPT-1) (EC 3.1.2.22) (Palmitoyl-protein hydrolase 1)	PPT1 CLN1 QnpA-18851	Macaca fascicularis (Crab-eating macaque) (Cynomolgus monkey)
Asp1_01234	Q6P8Y1	1.44e-41	Calcyphosin-like protein	Capsl	Mus musculus (Mouse)
Asp1_01236	A7TPC9	2.3e-15	ATP-dependent RNA helicase DBP9 (EC 3.6.4.13)	DBP9 Kpol_1009p3	Vanderwaltozyma polyspora (strain ATCC 22028 / DSM 70294 / BCRC 21397 / CBS 2163 / NBRC 10782 / NRRL Y-8283 / UCD 57-17) (Kluyveromyces polysporus)
Asp1_01237	Q9MA55	1.37e-32	Acyl-CoA-binding domain-containing protein 4 (Acyl-CoA binding protein 4)	ACBP4 At3g05420 F22F7.13	Arabidopsis thaliana (Mouse-ear cress)
Asp1_01238	Q9MA55	8.34e-25	Acyl-CoA-binding domain-containing protein 4 (Acyl-CoA binding protein 4)	ACBP4 At3g05420 F22F7.13	Arabidopsis thaliana (Mouse-ear cress)
Asp1_01239	Q2LE78	1.05e-09	BTB/POZ domain-containing protein 6	btbd6	Xenopus laevis (African clawed frog)
Asp1_01240	O14874	1.76e-139	[3-methyl-2-oxobutanoate dehydrogenase [lipoamide]] kinase, mitochondrial (EC 2.7.11.4) (Branched-chain alpha-ketoacid dehydrogenase kinase) (BCKD-kinase) (BCKDHKIN)	BCKDK	Homo sapiens (Human)
Asp1_01242	Q7T163	5e-15	Kinase D-interacting substrate of 220 kDa B (Ankyrin repeat-rich membrane-spanning protein B)	kidins220b arms kidins220 si:dkeyp-7f8.3 si:dz119j18.2 zgc:63531	Danio rerio (Zebrafish) (Brachydanio rerio)
Asp1_01243	P53487	4.53e-119	Actin-related protein 2 (Actin-like protein 2)	arp2	Acanthamoeba castellanii (Amoeba)
Asp1_01244	P53487	4.78e-94	Actin-related protein 2 (Actin-like protein 2)	arp2	Acanthamoeba castellanii (Amoeba)
Asp1_01245	O94854	9.1e-06	Microtubule-actin cross-linking factor 1, isoforms 6/7 (Uncharacterized protein KIAA0754)	MACF1 KIAA0754	Homo sapiens (Human)
Asp1_01246	P41110	6.39e-27	Eukaryotic translation initiation factor 4 gamma 1 (eIF-4-gamma 1) (eIF-4G 1) (eIF-4G1) (p220)	EIF4G1 EIF4G	Oryctolagus cuniculus (Rabbit)
Asp1_01248	C6FG12	5.38e-14	Protein NLRC5	nlrc5	Ictalurus punctatus (Channel catfish) (Silurus punctatus)
Asp1_01250	Q5E9E2	1.59e-82	Myosin regulatory light polypeptide 9 (Myosin regulatory light chain 2, smooth muscle isoform) (Myosin regulatory light chain 9)	MYL9 MYRL2	Bos taurus (Bovine)
Asp1_01251	Q6P7A2	0	Ubiquitin conjugation factor E4 A (EC 2.3.2.27) (RING-type E3 ubiquitin transferase E4 A)	Ube4a	Rattus norvegicus (Rat)
Asp1_01252	Q5RDE7	0	Cysteine desulfurase (EC 2.8.1.7)	NFS1	Pongo abelii (Sumatran orangutan) (Pongo pygmaeus abelii)
Asp1_01253	Q9XTR8	3.85e-39	Lipase ZK262.3 (EC 3.1.1.-)	ZK262.3	Caenorhabditis elegans
Asp1_01254	P79943	1.45e-23	Histone RNA hairpin-binding protein (Histone stem-loop-binding protein 1)	slbp1 hbp slbp	Xenopus laevis (African clawed frog)
Asp1_01256	Q803I2	0	Endoplasmic reticulum-Golgi intermediate compartment protein 3	ergic3 zgc:113959 zgc:55762	Danio rerio (Zebrafish) (Brachydanio rerio)
Asp1_01257	Q03206	2.47e-84	Ras-related protein ced-10 (CErac1) (Cell death protein 10) (Cell-corpse engulfment protein ced-10) (Ras-related protein rac-1)	ced-10 rac-1 C09G12.8	Caenorhabditis elegans
Asp1_01259	Q9VBW3	9.89e-64	Tyrosine kinase receptor Cad96Ca (EC 2.7.10.1) (Cadherin-96Ca) (Tyrosine kinase receptor HD-14)	Cad96Ca HD-14 CG10244	Drosophila melanogaster (Fruit fly)
Asp1_01260	O08688	0	Calpain-5 (EC 3.4.22.-) (New calpain 3) (nCL-3)	Capn5 Ncl3	Mus musculus (Mouse)
Asp1_01262	Q5ZIH0	0	Integrator complex subunit 11 (Int11) (EC 3.1.27.-) (Cleavage and polyadenylation-specific factor 3-like protein) (CPSF3-like protein)	INTS11 CPSF3L RCJMB04_26e19	Gallus gallus (Chicken)
Asp1_01263	Q5ZIH0	2.78e-44	Integrator complex subunit 11 (Int11) (EC 3.1.27.-) (Cleavage and polyadenylation-specific factor 3-like protein) (CPSF3-like protein)	INTS11 CPSF3L RCJMB04_26e19	Gallus gallus (Chicken)
Asp1_01264	P04927	1.92e-14	S-antigen protein	NA	Plasmodium falciparum (isolate FC27 / Papua New Guinea)
Asp1_01265	Q5NDE7	2.79e-171	Protein O-linked-mannose beta-1,4-N-acetylglucosaminyltransferase 2 (POMGnT2) (EC 2.4.1.312) (Extracellular O-linked N-acetylglucosamine transferase-like) (Glycosyltransferase-like domain-containing protein 2)	pomgnt2 ago61 gtdc2	Xenopus laevis (African clawed frog)
Asp1_01267	Q924T7	2.58e-136	E3 ubiquitin-protein ligase RNF31 (EC 2.3.2.31) (HOIL-1-interacting protein) (HOIP) (Putative Ariadne-like ubiquitin ligase) (PAUL) (RING finger protein 31) (RING-type E3 ubiquitin transferase RNF31)	Rnf31 Paul	Mus musculus (Mouse)
Asp1_01268	Q99714	4.64e-53	3-hydroxyacyl-CoA dehydrogenase type-2 (EC 1.1.1.35) (17-beta-estradiol 17-dehydrogenase) (EC 1.1.1.62) (2-methyl-3-hydroxybutyryl-CoA dehydrogenase) (MHBD) (3-alpha-(17-beta)-hydroxysteroid dehydrogenase (NAD(+))) (EC 1.1.1.239) (3-hydroxy-2-methylbutyryl-CoA dehydrogenase) (EC 1.1.1.178) (3-hydroxyacyl-CoA dehydrogenase type II) (3alpha(or 20beta)-hydroxysteroid dehydrogenase) (EC 1.1.1.53) (7-…	HSD17B10 ERAB HADH2 MRPP2 SCHAD SDR5C1 XH98G2	Homo sapiens (Human)
Asp1_01269	Q9Y5T5	6.83e-13	Ubiquitin carboxyl-terminal hydrolase 16 (EC 3.4.19.12) (Deubiquitinating enzyme 16) (Ubiquitin thioesterase 16) (Ubiquitin-processing protease UBP-M) (Ubiquitin-specific-processing protease 16)	USP16 MSTP039	Homo sapiens (Human)
Asp1_01270	Q9Y5T5	8.69e-63	Ubiquitin carboxyl-terminal hydrolase 16 (EC 3.4.19.12) (Deubiquitinating enzyme 16) (Ubiquitin thioesterase 16) (Ubiquitin-processing protease UBP-M) (Ubiquitin-specific-processing protease 16)	USP16 MSTP039	Homo sapiens (Human)
Asp1_01271	Q86A72	9.96e-08	Recoverin family protein DDB_G0274781	DDB_G0274781	Dictyostelium discoideum (Social amoeba)
Asp1_01272	Q63HN8	3.43e-28	E3 ubiquitin-protein ligase RNF213 (EC 2.3.2.27) (EC 3.6.4.-) (ALK lymphoma oligomerization partner on chromosome 17) (E3 ubiquitin-lipopolysaccharide ligase RNF213) (EC 2.3.2.-) (Mysterin) (RING finger protein 213)	RNF213 ALO17 C17orf27 KIAA1554 KIAA1618 MYSTR	Homo sapiens (Human)
Asp1_01273	A0A0R4I9Y1	3.32e-13	E3 ubiquitin-protein ligase rnf213-beta (EC 2.3.2.27) (EC 3.6.4.-) (E3 ubiquitin-lipopolysaccharide ligase rnf213-beta) (EC 2.3.2.-) (Mysterin-B) (Mysterin-beta) (RING finger protein 213-B) (RING finger protein 213-beta)	rnf213b	Danio rerio (Zebrafish) (Brachydanio rerio)
Asp1_01278	Q5PRC1	3.14e-53	LHFPL tetraspan subfamily member 6 protein	lhfpl6 zgc:101683	Danio rerio (Zebrafish) (Brachydanio rerio)
Asp1_01281	F4KGQ0	3.6e-94	Fructose-bisphosphate aldolase 4, cytosolic (AtFBA4) (EC 4.1.2.13) (Cytosolic aldolase 3) (cAld3)	FBA4 At5g03690 F17C15_110	Arabidopsis thaliana (Mouse-ear cress)
Asp1_01283	O93209	2.28e-10	Pro-Pol polyprotein (Pr125Pol) [Cleaved into: Protease/Reverse transcriptase/ribonuclease H (EC 2.7.7.49) (EC 2.7.7.7) (EC 3.1.26.4) (EC 3.4.23.-) (p87Pro-RT-RNaseH); Protease/Reverse transcriptase (EC 2.7.7.49) (EC 2.7.7.7) (EC 3.4.23.-) (p65Pro-RT); Ribonuclease H (RNase H) (EC 3.1.26.4); Integrase (IN) (EC 2.7.7.-) (EC 3.1.-.-) (p42In)]	pol	Feline foamy virus (FFV) (Feline syncytial virus)
Asp1_01286	Q15717	3.86e-65	ELAV-like protein 1 (Hu-antigen R) (HuR)	ELAVL1 HUR	Homo sapiens (Human)
Asp1_01287	P04047	8.3e-88	Thymidine kinase, cytosolic (EC 2.7.1.21)	TK1	Gallus gallus (Chicken)
Asp1_01288	P85037	5.18e-138	Forkhead box protein K1 (Myocyte nuclear factor) (MNF)	FOXK1 MNF	Homo sapiens (Human)
Asp1_01289	Q96XY5	3.93e-31	Uncharacterized protein STK_23830	STK_23830	Sulfurisphaera tokodaii (strain DSM 16993 / JCM 10545 / NBRC 100140 / 7) (Sulfolobus tokodaii)
Asp1_01291	A7RU46	0	Nck-associated protein 1 homolog	napA v1g182004	Nematostella vectensis (Starlet sea anemone)
Asp1_01292	P52826	0	Carnitine O-acetyltransferase (Carnitine acetylase) (EC 2.3.1.137) (EC 2.3.1.7) (Carnitine acetyltransferase) (CAT) (CrAT)	CRAT	Columba livia (Rock dove)
Asp1_01293	B0KWE9	1.22e-82	Dolichyldiphosphatase 1 (EC 3.6.1.43) (Dolichyl pyrophosphate phosphatase 1)	DOLPP1	Callithrix jacchus (White-tufted-ear marmoset)
Asp1_01294	A8Y5T1	2.85e-36	Protein CFAP276 (Cilia- and flagella-associated protein 276)	cfap276 si:ch211-163l21.7	Danio rerio (Zebrafish) (Brachydanio rerio)
Asp1_01295	P35016	2.91e-53	Endoplasmin homolog (Glucose-regulated protein 94 homolog) (GRP-94 homolog)	HSP90	Catharanthus roseus (Madagascar periwinkle) (Vinca rosea)
Asp1_01297	Q99523	1.63e-145	Sortilin (100 kDa NT receptor) (Glycoprotein 95) (Gp95) (Neurotensin receptor 3) (NT3) (NTR3)	SORT1	Homo sapiens (Human)
Asp1_01298	Q8C761	2.99e-137	Cytoplasmic dynein 2 intermediate chain 1 (Dynein 2 intermediate chain 1) (WD repeat-containing protein 60)	Dync2i1 Wdr60	Mus musculus (Mouse)
Asp1_01299	B3EWZ0	1.75e-93	Secreted acidic protein 1A	NA	Acropora millepora (Staghorn coral) (Heteropora millepora)
Asp1_01300	B3EWZ1	6.76e-85	Secreted acidic protein 1B	NA	Acropora millepora (Staghorn coral) (Heteropora millepora)
Asp1_01301	B3EWZ0	1.05e-61	Secreted acidic protein 1A	NA	Acropora millepora (Staghorn coral) (Heteropora millepora)
Asp1_01302	Q6GN08	3.47e-162	Condensin-2 complex subunit D3-L	ncapd3.L cap-d3 hcp-6 ncapd3	Xenopus laevis (African clawed frog)
Asp1_01303	Q6GN08	9.01e-50	Condensin-2 complex subunit D3-L	ncapd3.L cap-d3 hcp-6 ncapd3	Xenopus laevis (African clawed frog)
Asp1_01304	G3M4F8	3.81e-57	Octopamine receptor beta-2R (CsOA2B2)	OA2B2	Chilo suppressalis (Asiatic rice borer moth)
Asp1_01309	Q6IND7	8.87e-108	LRP2-binding protein	lrp2bp	Xenopus laevis (African clawed frog)
Asp1_01310	Q9M1H3	2.83e-40	ABC transporter F family member 4 (ABC transporter ABCF.4) (AtABCF4) (GCN20-type ATP-binding cassette protein GCN4)	ABCF4 GCN4 At3g54540 T14E10.110	Arabidopsis thaliana (Mouse-ear cress)
Asp1_01311	Q8IS64	4.59e-156	Endothelin-converting enzyme homolog (ECE) (EC 3.4.24.-)	NA	Locusta migratoria (Migratory locust)
Asp1_01312	Q8BHL3	1.11e-125	TBC1 domain family member 10B (Protein wz3-85)	Tbc1d10b	Mus musculus (Mouse)
Asp1_01313	P93259	1.57e-63	14-3-3-like protein (G-box-binding factor)	GBF	Mesembryanthemum crystallinum (Common ice plant) (Cryophytum crystallinum)
Asp1_01314	I3PB37	2.82e-119	4-coumarate:CoA ligase 1 (Ph-4CL1) (Ph4CL1) (EC 6.2.1.12) ((E)-caffeate:CoA ligase 4CL1) (EC 6.2.1.-) (Benzoate:CoA ligase 4CL1) (EC 6.2.1.25) (Trans-cinnamate:CoA ligase 4CL1) (EC 6.2.1.-) (Trans-ferulate:CoA ligase 4CL1) (EC 6.2.1.-)	4CL1	Petunia hybrida (Petunia)
Asp1_01315	Q9Y2W6	3.09e-21	Tudor and KH domain-containing protein (Tudor domain-containing protein 2)	TDRKH TDRD2	Homo sapiens (Human)
Asp1_01316	Q8CFV9	1.36e-65	Riboflavin kinase (EC 2.7.1.26) (ATP:riboflavin 5'-phosphotransferase) (Flavokinase) (KOI-4)	Rfk	Mus musculus (Mouse)
Asp1_01317	Q9Y2W6	3.08e-68	Tudor and KH domain-containing protein (Tudor domain-containing protein 2)	TDRKH TDRD2	Homo sapiens (Human)
Asp1_01318	Q969G6	1.24e-68	Riboflavin kinase (EC 2.7.1.26) (ATP:riboflavin 5'-phosphotransferase) (Flavokinase)	RFK	Homo sapiens (Human)
Asp1_01319	Q3UVY5	0	Pecanex-like protein 4 (Pecanex homolog protein 4)	Pcnx4 Pcnxl4	Mus musculus (Mouse)
Asp1_01321	P05025	0	Sodium/potassium-transporting ATPase subunit alpha (Na(+)/K(+) ATPase alpha subunit) (EC 7.2.2.13) (Sodium pump subunit alpha)	NA	Tetronarce californica (Pacific electric ray) (Torpedo californica)
Asp1_01322	P63319	7.58e-19	Protein kinase C gamma type (PKC-gamma) (EC 2.7.11.13)	Prkcg Pkcc Pkcg Prkcc	Rattus norvegicus (Rat)
Asp1_01323	Q03435	7.24e-14	Non-histone protein 10 (High mobility group protein 2)	NHP10 HMO2 YDL002C YD8119.05C	Saccharomyces cerevisiae (strain ATCC 204508 / S288c) (Baker's yeast)
Asp1_01324	P04323	2.16e-62	Retrovirus-related Pol polyprotein from transposon 17.6 [Includes: Protease (EC 3.4.23.-); Reverse transcriptase (EC 2.7.7.49); Endonuclease]	pol	Drosophila melanogaster (Fruit fly)
Asp1_01325	P04323	8.98e-69	Retrovirus-related Pol polyprotein from transposon 17.6 [Includes: Protease (EC 3.4.23.-); Reverse transcriptase (EC 2.7.7.49); Endonuclease]	pol	Drosophila melanogaster (Fruit fly)
Asp1_01326	P57052	9.51e-30	Splicing regulator RBM11 (RNA-binding motif protein 11)	RBM11	Homo sapiens (Human)
Asp1_01327	C3YWU0	0	Alpha-L-fucosidase (EC 3.2.1.51) (Alpha-L-fucoside fucohydrolase)	BRAFLDRAFT_56888	Branchiostoma floridae (Florida lancelet) (Amphioxus)
Asp1_01332	C3ZQF9	2.38e-25	QRFP-like peptide receptor	QRFPR BRAFLDRAFT_74637	Branchiostoma floridae (Florida lancelet) (Amphioxus)
Asp1_01333	P58308	8.35e-23	Orexin receptor type 2 (Ox-2-R) (Ox2-R) (Ox2R) (Hypocretin receptor type 2)	Hcrtr2 Mox2r	Mus musculus (Mouse)
Asp1_01334	O16374	6.31e-31	Beta-1,4-galactosyltransferase galt-1 (EC 2.4.1.-)	galt-1 M03F8.4	Caenorhabditis elegans
Asp1_01335	O97817	1.09e-16	Adhesion G protein-coupled receptor L2 (Calcium-independent alpha-latrotoxin receptor 2) (CIRL-2) (Latrophilin-2)	ADGRL2 LPH2 LPHN2	Bos taurus (Bovine)
Asp1_01336	A8TX70	2.56e-21	Collagen alpha-5(VI) chain (Collagen alpha-1(XXIX) chain) (von Willebrand factor A domain-containing protein 4)	COL6A5 COL29A1 VWA4	Homo sapiens (Human)
Asp1_01339	Q68CL5	1.42e-61	Tubulin polyglutamylase complex subunit 2 (PGs2)	TPGS2 C18orf10 HMFN0601 L17	Homo sapiens (Human)
Asp1_01340	Q68CL5	5.31e-80	Tubulin polyglutamylase complex subunit 2 (PGs2)	TPGS2 C18orf10 HMFN0601 L17	Homo sapiens (Human)
Asp1_01341	F1NY98	2.84e-07	Cell adhesion molecule DSCAM (Down syndrome cell adhesion molecule homolog)	DSCAM	Gallus gallus (Chicken)
Asp1_01342	Q6XHB2	1.53e-11	Probable serine/threonine-protein kinase roco4 (EC 2.7.11.1) (Ras of complex proteins and C-terminal of roc 4)	roco4 DDB_G0288251	Dictyostelium discoideum (Social amoeba)
Asp1_01343	Q6XHB2	6.92e-12	Probable serine/threonine-protein kinase roco4 (EC 2.7.11.1) (Ras of complex proteins and C-terminal of roc 4)	roco4 DDB_G0288251	Dictyostelium discoideum (Social amoeba)
Asp1_01346	Q5ZI03	3.81e-81	Corepressor interacting with RBPJ 1 (CBF1-interacting corepressor)	CIR1 CIR RCJMB04_31l21	Gallus gallus (Chicken)
Asp1_01347	Q5ZI03	5.43e-46	Corepressor interacting with RBPJ 1 (CBF1-interacting corepressor)	CIR1 CIR RCJMB04_31l21	Gallus gallus (Chicken)
Asp1_01354	Q8IWA6	9.99e-20	Coiled-coil domain-containing protein 60	CCDC60	Homo sapiens (Human)
Asp1_01355	Q5XXP2	2.96e-35	Melanopsin (Opsin-4)	OPN4	Phodopus sungorus (Striped hairy-footed hamster) (Djungarian hamster)
Asp1_01356	A2QGR5	1.07e-133	Probable Xaa-Pro aminopeptidase P (AMPP) (Aminopeptidase P) (EC 3.4.11.9) (Aminoacylproline aminopeptidase) (Prolidase)	ampp An03g04230	Aspergillus niger (strain ATCC MYA-4892 / CBS 513.88 / FGSC A1513)
Asp1_01357	Q6P1B1	3.73e-139	Xaa-Pro aminopeptidase 1 (EC 3.4.11.9) (Aminoacylproline aminopeptidase) (Cytosolic aminopeptidase P) (Soluble aminopeptidase P) (sAmp) (X-Pro aminopeptidase 1) (X-prolyl aminopeptidase 1, soluble)	Xpnpep1	Mus musculus (Mouse)
Asp1_01358	Q2U7S5	1.93e-40	Probable Xaa-Pro aminopeptidase P (AMPP) (Aminopeptidase P) (EC 3.4.11.9) (Aminoacylproline aminopeptidase) (Prolidase)	ampp app AO090701000720	Aspergillus oryzae (strain ATCC 42149 / RIB 40) (Yellow koji mold)
Asp1_01359	Q5E985	2.26e-95	Hyaluronidase-1 (Hyal-1) (EC 3.2.1.35) (Hyaluronoglucosaminidase-1)	HYAL1	Bos taurus (Bovine)
Asp1_01361	Q5RC69	6.24e-90	Deoxycytidylate deaminase (EC 3.5.4.12) (dCMP deaminase)	DCTD	Pongo abelii (Sumatran orangutan) (Pongo pygmaeus abelii)
Asp1_01362	Q13118	1.06e-62	Krueppel-like factor 10 (EGR-alpha) (Transforming growth factor-beta-inducible early growth response protein 1) (TGFB-inducible early growth response protein 1) (TIEG-1)	KLF10 TIEG TIEG1	Homo sapiens (Human)
Asp1_01363	Q8CGY8	0	UDP-N-acetylglucosamine--peptide N-acetylglucosaminyltransferase 110 kDa subunit (EC 2.4.1.255) (O-GlcNAc transferase subunit p110) (O-linked N-acetylglucosamine transferase 110 kDa subunit) (OGT)	Ogt	Mus musculus (Mouse)
Asp1_01364	P56558	1.02e-88	UDP-N-acetylglucosamine--peptide N-acetylglucosaminyltransferase 110 kDa subunit (EC 2.4.1.255) (O-GlcNAc transferase subunit p110) (O-linked N-acetylglucosamine transferase 110 kDa subunit) (OGT)	Ogt	Rattus norvegicus (Rat)
Asp1_01365	A4IGL7	4.97e-25	Peroxidasin (EC 1.11.2.-) [Cleaved into: PXDN active fragment]	pxdn pxn	Xenopus tropicalis (Western clawed frog) (Silurana tropicalis)
Asp1_01373	Q6IQE9	1.76e-93	Alpha-ketoglutarate-dependent dioxygenase alkB homolog 6 (EC 1.14.11.-) (Alkylated DNA repair protein alkB homolog 6)	alkbh6 si:ch211-222c22.5	Danio rerio (Zebrafish) (Brachydanio rerio)
Asp1_01374	Q8K0U4	2.73e-141	Heat shock 70 kDa protein 12A	Hspa12a Kiaa0417	Mus musculus (Mouse)
Asp1_01375	Q8K0U4	7.1e-133	Heat shock 70 kDa protein 12A	Hspa12a Kiaa0417	Mus musculus (Mouse)
Asp1_01376	P21329	7.01e-34	RNA-directed DNA polymerase from mobile element jockey (EC 2.7.7.49) (Reverse transcriptase)	jockey\pol pol	Drosophila funebris (Fruit fly)
Asp1_01377	Q95SX7	5.71e-21	Probable RNA-directed DNA polymerase from transposon BS (EC 2.7.7.49) (Reverse transcriptase)	RTase	Drosophila melanogaster (Fruit fly)
Asp1_01378	P42325	2.25e-112	Neurocalcin homolog (DrosNCa)	Nca CG7641	Drosophila melanogaster (Fruit fly)
Asp1_01379	Q17BU3	0	Kinesin-like protein unc-104	unc-104 AAEL004812	Aedes aegypti (Yellowfever mosquito) (Culex aegypti)
Asp1_01380	Q28WQ1	1.33e-74	Kinesin-like protein unc-104	unc-104 GA21168	Drosophila pseudoobscura pseudoobscura (Fruit fly)
Asp1_01381	Q28WQ1	1.37e-160	Kinesin-like protein unc-104	unc-104 GA21168	Drosophila pseudoobscura pseudoobscura (Fruit fly)
Asp1_01382	Q5DTZ6	2.87e-75	RING finger protein 150	Rnf150 Kiaa1214	Mus musculus (Mouse)
Asp1_01383	Q9ULJ7	0	Ankyrin repeat domain-containing protein 50	ANKRD50 KIAA1223	Homo sapiens (Human)
Asp1_01384	Q5ZKI0	9.12e-92	Calcium/calmodulin-dependent protein kinase type II delta chain (CaM kinase II subunit delta) (CaM-kinase II delta chain) (CaMK-II subunit delta) (EC 2.7.11.17)	CAMK2D RCJMB04_10k21	Gallus gallus (Chicken)
Asp1_01386	Q27128	0	Bifunctional 3'-phosphoadenosine 5'-phosphosulfate synthase (PAPS synthase) (PAPS synthetase) (PAPSS) (Sulfurylase kinase) (SK) [Includes: Sulfate adenylyltransferase (EC 2.7.7.4) (ATP-sulfurylase) (Sulfate adenylate transferase) (SAT); Adenylyl-sulfate kinase (EC 2.7.1.25) (3'-phosphoadenosine-5'-phosphosulfate synthase) (APS kinase) (Adenosine-5'-phosphosulfate 3'-phosphotransferase) (Adenylyls…	NA	Urechis caupo (Innkeeper worm) (Spoonworm)
Asp1_01391	A0A140LIJ0	6.13e-20	DC-STAMP domain-containing protein 2	Dcst2	Mus musculus (Mouse)
Asp1_01392	Q9VKA4	4.29e-105	Probable G-protein coupled receptor CG31760	CG31760	Drosophila melanogaster (Fruit fly)
Asp1_01393	G1TGF1	8.05e-21	Prostaglandin E synthase 3 (EC 5.3.99.3) (Cytosolic prostaglandin E2 synthase) (cPGES)	PTGES3	Oryctolagus cuniculus (Rabbit)
Asp1_01394	A7YY55	1.19e-19	Very-long-chain (3R)-3-hydroxyacyl-CoA dehydratase 3 (EC 4.2.1.134) (3-hydroxyacyl-CoA dehydratase 3) (HACD3) (Protein-tyrosine phosphatase-like A domain-containing protein 1)	HACD3 PTPLAD1	Bos taurus (Bovine)
Asp1_01397	O95551	3.68e-77	Tyrosyl-DNA phosphodiesterase 2 (Tyr-DNA phosphodiesterase 2) (hTDP2) (EC 3.1.4.-) (5'-tyrosyl-DNA phosphodiesterase) (5'-Tyr-DNA phosphodiesterase) (ETS1-associated protein 2) (ETS1-associated protein II) (EAPII) (TRAF and TNF receptor-associated protein) (Tyrosyl-RNA phosphodiesterase) (VPg unlinkase)	TDP2 EAP2 TTRAP AD-022	Homo sapiens (Human)
Asp1_01398	Q8CIK8	7.62e-117	E3 ubiquitin-protein ligase RFWD3 (EC 2.3.2.27) (RING finger and WD repeat domain-containing protein 3) (RING finger protein 201)	Rfwd3 Rnf201	Mus musculus (Mouse)
Asp1_01399	Q9M612	5.61e-26	Nascent polypeptide-associated complex subunit alpha-like protein (NAC-alpha-like protein) (Alpha-NAC-like protein)	NA	Pinus taeda (Loblolly pine)
Asp1_01400	Q91X17	1.51e-13	Uromodulin (Tamm-Horsfall urinary glycoprotein) (THP) [Cleaved into: Uromodulin, secreted form]	Umod	Mus musculus (Mouse)
Asp1_01401	O43897	1.07e-29	Tolloid-like protein 1 (EC 3.4.24.-)	TLL1 TLL	Homo sapiens (Human)
Asp1_01404	A0JM56	0	Leucine-rich repeat-containing protein 9	lrrc9	Xenopus tropicalis (Western clawed frog) (Silurana tropicalis)
Asp1_01405	Q61CX7	3.26e-24	Protein lin-28 (Abnormal cell lineage protein 28)	lin-28 CBG12720	Caenorhabditis briggsae
Asp1_01406	Q8JGS1	3.08e-84	SCL-interrupting locus protein homolog	stil sill zgc:110502	Danio rerio (Zebrafish) (Brachydanio rerio)
Asp1_01407	Q60988	1.33e-10	SCL-interrupting locus protein homolog	Stil Sil	Mus musculus (Mouse)
Asp1_01411	A6H8T2	2.31e-147	Dynein axonemal intermediate chain 7	dnai7 cfap94 si:dkey-172o10.5	Danio rerio (Zebrafish) (Brachydanio rerio)
Asp1_01412	C6FG12	1.37e-15	Protein NLRC5	nlrc5	Ictalurus punctatus (Channel catfish) (Silurus punctatus)
Asp1_01413	Q5R7H0	0	2-oxoadipate dehydrogenase complex component E1 (E1a) (OADC-E1) (OADH-E1) (EC 1.2.4.-) (2-oxoadipate dehydrogenase, mitochondrial) (Alpha-ketoadipate dehydrogenase) (Alpha-KADH-E1) (Dehydrogenase E1 and transketolase domain-containing protein 1) (Probable 2-oxoglutarate dehydrogenase E1 component DHKTD1, mitochondrial)	DHTKD1	Pongo abelii (Sumatran orangutan) (Pongo pygmaeus abelii)
Asp1_01414	O14662	7.6e-102	Syntaxin-16 (Syn16)	STX16	Homo sapiens (Human)
Asp1_01415	P25723	3.67e-07	Dorsal-ventral patterning protein tolloid (EC 3.4.24.-)	tld CG6868	Drosophila melanogaster (Fruit fly)
Asp1_01416	P25723	5.41e-07	Dorsal-ventral patterning protein tolloid (EC 3.4.24.-)	tld CG6868	Drosophila melanogaster (Fruit fly)
Asp1_01417	Q5PPS7	1.64e-13	Transmembrane protein 53-A	tmem53-a	Xenopus laevis (African clawed frog)
Asp1_01419	Q925U4	0	ER degradation-enhancing alpha-mannosidase-like protein 1	Edem1 Edem	Mus musculus (Mouse)
Asp1_01423	Q9CU65	2.79e-08	Zinc finger MYM-type protein 2 (Zinc finger protein 198)	Zmym2 Zfp198 Znf198	Mus musculus (Mouse)
Asp1_01425	Q9SF40	1.65e-85	Large ribosomal subunit protein uL4z (60S ribosomal protein L4-1) (L1)	RPL4A At3g09630 F11F8.22	Arabidopsis thaliana (Mouse-ear cress)
Asp1_01426	P35668	4.37e-121	Glutathione synthetase (GSH synthetase) (GSH-S) (EC 6.3.2.3) (Glutathione synthase)	gss	Xenopus laevis (African clawed frog)
Asp1_01427	Q5EAC2	3.08e-53	Glutathione synthetase (GSH synthetase) (GSH-S) (EC 6.3.2.3) (Glutathione synthase)	GSS	Bos taurus (Bovine)
Asp1_01428	P19208	0	Heat shock 70 kDa protein C	hsp-3 CBG14829	Caenorhabditis briggsae
Asp1_01429	Q9S9N1	0	Heat shock 70 kDa protein 5 (Heat shock protein 70-5) (AtHsp70-5) (Heat shock protein 70b)	HSP70-5 HSP70B At1g16030 T24D18.14	Arabidopsis thaliana (Mouse-ear cress)
Asp1_01430	O59855	0	Probable heat shock protein ssa2	ssa2 SPCC1739.13	Schizosaccharomyces pombe (strain 972 / ATCC 24843) (Fission yeast)
Asp1_01431	Q16956	3.37e-86	Endoplasmic reticulum chaperone BiP (EC 3.6.4.10) (Immunoglobulin heavy chain-binding protein homolog) (BiP) (Protein 1603)	NA	Aplysia californica (California sea hare)
Asp1_01432	Q9I8F9	2.34e-133	Heat shock 70 kDa protein 1 (HSP70-1)	NA	Oryzias latipes (Japanese rice fish) (Japanese killifish)
Asp1_01433	P41753	6.16e-81	Heat shock 70 kDa protein	HSP70	Achlya klebsiana
Asp1_01434	P11503	3.04e-130	Heat shock 70 kDa protein (HSP70)	NA	Onchocerca volvulus
Asp1_01438	Q5VXJ0	3.21e-105	Lipase member K (EC 3.1.1.-) (Lipase-like abhydrolase domain-containing protein 2)	LIPK LIPL2	Homo sapiens (Human)
Asp1_01439	Q4R4S5	2.35e-103	Lysosomal acid lipase/cholesteryl ester hydrolase (Acid cholesteryl ester hydrolase) (LAL) (EC 3.1.1.13) (Cholesteryl esterase) (Lipase A) (Sterol esterase)	LIPA QflA-10548	Macaca fascicularis (Crab-eating macaque) (Cynomolgus monkey)
Asp1_01440	P18841	3.68e-31	Alpha-1B adrenergic receptor (Alpha-1B adrenoreceptor) (Alpha-1B adrenoceptor)	ADRA1B	Mesocricetus auratus (Golden hamster)
Asp1_01441	Q5R5L3	0	DnaJ homolog subfamily C member 10 (EC 1.8.4.-)	DNAJC10	Pongo abelii (Sumatran orangutan) (Pongo pygmaeus abelii)
Asp1_01442	A6H8T7	2.66e-151	Cytosolic carboxypeptidase 2 (EC 3.4.17.-) (ATP/GTP-binding protein-like 2) (Protein deglutamylase CCP2) (Testis-expressed protein 25)	zte25 agbl2 ccp2 zgc:165648	Danio rerio (Zebrafish) (Brachydanio rerio)
Asp1_01443	A8K8P3	7.21e-06	Protein SFI1 homolog (hSFI1)	SFI1 KIAA0542	Homo sapiens (Human)
Asp1_01444	P16389	1.21e-75	Potassium voltage-gated channel subfamily A member 2 (NGK1) (Voltage-gated K(+) channel HuKIV) (Voltage-gated potassium channel HBK5) (Voltage-gated potassium channel subunit Kv1.2)	KCNA2	Homo sapiens (Human)
Asp1_01445	Q1L8X9	5.74e-127	Vesicular glutamate transporter 3 (VGluT3) (Solute carrier family 17 member 8)	slc17a8 vglut3 si:ch211-264e16.4	Danio rerio (Zebrafish) (Brachydanio rerio)
Asp1_01446	Q09575	1.47e-09	Uncharacterized protein K02A2.6	K02A2.6	Caenorhabditis elegans
Asp1_01448	P29176	1.42e-16	Transforming protein v-Fos/v-Fox	FOS-FOX	FBR murine osteosarcoma virus (FBR-MSV) (Finkel-Biskis-Reilly murine osteosarcoma virus)
Asp1_01449	Q5XGM3	0	Betaine--homocysteine S-methyltransferase 1 (EC 2.1.1.5)	bhmt	Xenopus laevis (African clawed frog)
Asp1_01450	Q32LQ4	3.58e-175	Betaine--homocysteine S-methyltransferase 1 (EC 2.1.1.5)	bhmt wu:fb53h01 zgc:123027	Danio rerio (Zebrafish) (Brachydanio rerio)
Asp1_01451	Q5XGG3	7.04e-49	PIH1 domain-containing protein 2	pih1d2 TNeu089n07.1	Xenopus tropicalis (Western clawed frog) (Silurana tropicalis)
Asp1_01453	P62345	1.29e-78	Calcium-dependent protein kinase 4 (EC 2.7.11.1) (PbCDPK4)	CDPK4 CPK4 PBANKA_0615200	Plasmodium berghei (strain Anka)
Asp1_01454	Q9JID6	1.95e-34	Long-chain-fatty-acid--CoA ligase 1 (EC 6.2.1.3) (Arachidonate--CoA ligase) (EC 6.2.1.15) (Long-chain acyl-CoA synthetase 1) (LACS 1) (Palmitoyl-CoA ligase) (Phytanate--CoA ligase) (EC 6.2.1.24)	ACSL1 FACL1 LACS1	Cavia porcellus (Guinea pig)
Asp1_01455	P13608	1.93e-08	Aggrecan core protein (Cartilage-specific proteoglycan core protein) (CSPCP)	ACAN AGC1	Bos taurus (Bovine)
Asp1_01457	Q9C8G5	6.17e-101	CSC1-like protein ERD4 (Hyperosmolality-gated Ca2+ permeable channel 3.1) (AtOSCA3.1) (Protein EARLY-RESPONSIVE TO DEHYDRATION STRESS 4)	ERD4 OSCA3.1 At1g30360 T4K22.4	Arabidopsis thaliana (Mouse-ear cress)
Asp1_01458	B2RW38	0	Cilia- and flagella-associated protein 58	Cfap58	Mus musculus (Mouse)
Asp1_01459	Q4R642	4.89e-171	Dynein regulatory complex subunit 5 (T-complex-associated testis-expressed protein 1) (Tcte-1)	TCTE1 DRC5 QtsA-19176	Macaca fascicularis (Crab-eating macaque) (Cynomolgus monkey)
Asp1_01461	J7GQ11	5.89e-79	L-tyrosine decarboxylase (TDC) (EC 4.1.1.25)	tdc CNR29_12740 N624_0219 UCCLBBS449_2369	Levilactobacillus brevis (Lactobacillus brevis)
Asp1_01462	Q8ISP0	2.22e-72	Small ribosomal subunit protein uS13 (40S ribosomal protein S18)	RPS18	Branchiostoma belcheri (Amphioxus)
Asp1_01464	Q05688	3.88e-74	Insulin-like growth factor 1 receptor (EC 2.7.10.1) (Insulin-like growth factor I receptor) (IGF-I receptor) (CD antigen CD221) [Cleaved into: Insulin-like growth factor 1 receptor alpha chain; Insulin-like growth factor 1 receptor beta chain]	IGF1R	Bos taurus (Bovine)
Asp1_01465	Q6DDF0	0	WD repeat-containing protein 37	wdr37	Xenopus laevis (African clawed frog)
Asp1_01466	F1M3J4	2.35e-17	ATP-binding cassette subfamily C member 4 (EC 7.6.2.-) (EC 7.6.2.2) (EC 7.6.2.3) (Multidrug resistance-associated protein 4)	Abcc4 Mrp4	Rattus norvegicus (Rat)
Asp1_01467	Q6TMK4	9.33e-92	Peroxinectin A (EC 1.11.1.7)	poxA DDB_G0277275	Dictyostelium discoideum (Social amoeba)
Asp1_01468	Q8STF0	1.73e-39	Calmodulin (CaM)	NA	Strongylocentrotus intermedius (Sea urchin)
Asp1_01469	Q5K651	7.24e-06	Sterile alpha motif domain-containing protein 9 (SAM domain-containing protein 9)	SAMD9 C7orf5 DRIF1 KIAA2004 OEF1	Homo sapiens (Human)
Asp1_01470	Q69Z37	7.81e-08	Sterile alpha motif domain-containing protein 9-like (SAM domain-containing protein 9-like)	Samd9l Kiaa2005	Mus musculus (Mouse)
Asp1_01471	Q69Z37	3.81e-09	Sterile alpha motif domain-containing protein 9-like (SAM domain-containing protein 9-like)	Samd9l Kiaa2005	Mus musculus (Mouse)
Asp1_01472	Q69Z37	1.5e-09	Sterile alpha motif domain-containing protein 9-like (SAM domain-containing protein 9-like)	Samd9l Kiaa2005	Mus musculus (Mouse)
Asp1_01473	Q96AY4	3.55e-19	Tetratricopeptide repeat protein 28 (TPR repeat protein 28) (TPR repeat-containing big gene cloned at Keio)	TTC28 KIAA1043 TPRBK	Homo sapiens (Human)
Asp1_01474	Q86YR5	2.35e-18	G-protein-signaling modulator 1 (Activator of G-protein signaling 3)	GPSM1 AGS3	Homo sapiens (Human)
Asp1_01475	Q86YR5	4.22e-19	G-protein-signaling modulator 1 (Activator of G-protein signaling 3)	GPSM1 AGS3	Homo sapiens (Human)
Asp1_01476	Q96301	3.09e-10	Probable UDP-N-acetylglucosamine--peptide N-acetylglucosaminyltransferase SPINDLY (EC 2.4.1.255) (GDP-fucose protein O-fucosyltransferase SPINDLY) (EC 2.4.1.221)	SPY At3g11540 F24K9.29	Arabidopsis thaliana (Mouse-ear cress)
Asp1_01477	Q96AY4	4.78e-14	Tetratricopeptide repeat protein 28 (TPR repeat protein 28) (TPR repeat-containing big gene cloned at Keio)	TTC28 KIAA1043 TPRBK	Homo sapiens (Human)
Asp1_01479	H1ZZB0	9.35e-09	Aurachin B dehydrogenase (EC 1.1.1.394)	auaH	Stigmatella aurantiaca
Asp1_01480	P42893	4.27e-149	Endothelin-converting enzyme 1 (ECE-1) (EC 3.4.24.71)	Ece1	Rattus norvegicus (Rat)
Asp1_01481	P42893	3.73e-174	Endothelin-converting enzyme 1 (ECE-1) (EC 3.4.24.71)	Ece1	Rattus norvegicus (Rat)
Asp1_01482	Q32KP1	7.02e-52	Tetraspanin-31 (Tspan-31)	TSPAN31	Bos taurus (Bovine)
Asp1_01483	Q6AYH2	4.19e-23	INO80 complex subunit E (Coiled-coil domain-containing protein 95)	Ino80e Ccdc95	Rattus norvegicus (Rat)
Asp1_01484	Q641X6	9e-06	MORN repeat-containing protein 1	Morn1	Rattus norvegicus (Rat)
Asp1_01485	Q08E13	9.03e-137	E3 ubiquitin-protein ligase RNF10 (EC 2.3.2.27) (RING finger protein 10)	RNF10	Bos taurus (Bovine)
Asp1_01487	Q149F1	6.03e-64	Pseudouridylate synthase RPUSD2 (EC 5.4.99.-) (RNA pseudouridylate synthase domain-containing protein 2)	Rpusd2	Mus musculus (Mouse)
Asp1_01488	Q149F1	4.72e-79	Pseudouridylate synthase RPUSD2 (EC 5.4.99.-) (RNA pseudouridylate synthase domain-containing protein 2)	Rpusd2	Mus musculus (Mouse)
Asp1_01489	Q149F1	1.33e-15	Pseudouridylate synthase RPUSD2 (EC 5.4.99.-) (RNA pseudouridylate synthase domain-containing protein 2)	Rpusd2	Mus musculus (Mouse)
Asp1_01490	Q149F1	9.57e-73	Pseudouridylate synthase RPUSD2 (EC 5.4.99.-) (RNA pseudouridylate synthase domain-containing protein 2)	Rpusd2	Mus musculus (Mouse)
Asp1_01492	P52951	4.92e-20	Homeobox protein GBX-2 (Gastrulation and brain-specific homeobox protein 2)	GBX2	Homo sapiens (Human)
Asp1_01493	Q20176	1.99e-09	Zinc metalloproteinase nas-39 (EC 3.4.24.-) (Nematode astacin 39)	nas-39 F38E9.2	Caenorhabditis elegans
Asp1_01495	P16388	6.21e-42	Potassium voltage-gated channel subfamily A member 1 (MBK1) (MKI) (Voltage-gated potassium channel subunit Kv1.1)	Kcna1	Mus musculus (Mouse)
Asp1_01496	Q6P8Y1	4.03e-11	Calcyphosin-like protein	Capsl	Mus musculus (Mouse)
Asp1_01497	Q96D46	0	60S ribosomal export protein NMD3 (hNMD3)	NMD3 CGI-07	Homo sapiens (Human)
Asp1_01498	Q91X17	3.71e-27	Uromodulin (Tamm-Horsfall urinary glycoprotein) (THP) [Cleaved into: Uromodulin, secreted form]	Umod	Mus musculus (Mouse)
Asp1_01499	Q91X17	8.36e-29	Uromodulin (Tamm-Horsfall urinary glycoprotein) (THP) [Cleaved into: Uromodulin, secreted form]	Umod	Mus musculus (Mouse)
Asp1_01500	Q6DIV6	1.29e-50	Vesicular inhibitory amino acid transporter (GABA and glycine transporter) (Solute carrier family 32 member 1) (Vesicular GABA transporter)	slc32a1 viaat	Xenopus tropicalis (Western clawed frog) (Silurana tropicalis)
Asp1_01501	A8WGA0	2.74e-93	Cytochrome P450 27C1 (EC 1.14.19.53) (All-trans retinol 3,4-desaturase)	cyp27c1	Danio rerio (Zebrafish) (Brachydanio rerio)
Asp1_01502	F1MNN4	3.82e-23	F-box/WD repeat-containing protein 7 (F-box and WD-40 domain-containing protein 7)	FBXW7 FBW7	Bos taurus (Bovine)
Asp1_01505	P53603	0	Formimidoyltransferase-cyclodeaminase (Formiminotransferase-cyclodeaminase) (FTCD) [Includes: Glutamate formimidoyltransferase (EC 2.1.2.5) (Glutamate formiminotransferase) (Glutamate formyltransferase); Formimidoyltetrahydrofolate cyclodeaminase (EC 4.3.1.4) (Formiminotetrahydrofolate cyclodeaminase)]	FTCD	Sus scrofa (Pig)
Asp1_01506	Q4R366	1.19e-21	Mitochondrial ribonuclease P catalytic subunit (EC 3.1.26.5) (Mitochondrial ribonuclease P protein 3) (Mitochondrial RNase P protein 3)	PRORP MRPP3 QtsA-19281	Macaca fascicularis (Crab-eating macaque) (Cynomolgus monkey)
Asp1_01507	Q5BIM1	1.06e-37	E3 ubiquitin-protein ligase TRIM45 (EC 2.3.2.27) (RING finger protein 99) (Tripartite motif-containing protein 45)	TRIM45	Bos taurus (Bovine)
Asp1_01508	F6QEU4	3.53e-118	E3 ubiquitin-protein ligase TRIM71 (EC 2.3.2.27) (Protein lin-41 homolog) (RING-type E3 ubiquitin transferase TRIM71) (Tripartite motif-containing protein 71)	trim71 lin41	Xenopus tropicalis (Western clawed frog) (Silurana tropicalis)
Asp1_01509	Q91348	0	6-phosphofructo-2-kinase/fructose-2,6-bisphosphatase (6PF-2-K/Fru-2,6-P2ase) (PFK/FBPase) (6PF-2-K/Fru-2,6-P2ase liver isozyme) [Includes: 6-phosphofructo-2-kinase (EC 2.7.1.105); Fructose-2,6-bisphosphatase (EC 3.1.3.46)]	NA	Gallus gallus (Chicken)
Asp1_01510	Q402E2	2.01e-59	Histone H3.3a (Histone soH3-2) (Somatic-like histone H3-2)	MPH3 soH3-2	Lilium longiflorum (Trumpet lily)
Asp1_01511	P22843	8.3e-62	Histone H3	NA	Acropora formosa (Staghorn coral)
Asp1_01512	Q557E0	0	Heat shock cognate 70 kDa protein 2 (HSC70-2)	hspE-1 DDB_G0273249; hspE-2 DDB_G0273623	Dictyostelium discoideum (Social amoeba)
Asp1_01513	Q9Y6L7	2.16e-36	Tolloid-like protein 2 (EC 3.4.24.-)	TLL2 KIAA0932	Homo sapiens (Human)
Asp1_01514	O57460	1.82e-37	Dorsal-ventral patterning tolloid-like protein 1 (EC 3.4.24.-) (Mini fin protein)	tll1 mfn tld tolloid	Danio rerio (Zebrafish) (Brachydanio rerio)
Asp1_01515	Q9Y6L7	3.22e-52	Tolloid-like protein 2 (EC 3.4.24.-)	TLL2 KIAA0932	Homo sapiens (Human)
Asp1_01519	Q9Z100	7.62e-06	Probable carboxypeptidase X1 (EC 3.4.17.-) (Metallocarboxypeptidase CPX-1)	Cpxm1 Cpx1 Cpxm	Mus musculus (Mouse)
Asp1_01520	Q9Z100	4.34e-06	Probable carboxypeptidase X1 (EC 3.4.17.-) (Metallocarboxypeptidase CPX-1)	Cpxm1 Cpx1 Cpxm	Mus musculus (Mouse)
Asp1_01522	P10079	1.86e-115	Fibropellin-1 (Epidermal growth factor-related protein 1) (Fibropellin-I) (SpEGF I) (UEGF-1)	EGF1	Strongylocentrotus purpuratus (Purple sea urchin)
Asp1_01523	P70490	8.91e-13	Lactadherin (MFGM) (Milk fat globule-EGF factor 8) (MFG-E8) (O-acetyl GD3 ganglioside synthase) (AGS) (SED1)	Mfge8 Ags	Rattus norvegicus (Rat)
Asp1_01524	Q54F07	0	S-adenosylmethionine synthase (AdoMet synthase) (EC 2.5.1.6) (Methionine adenosyltransferase) (MAT)	metK DDB_G0291179	Dictyostelium discoideum (Social amoeba)
Asp1_01525	A0A1L8F5J9	1.91e-54	Glutamate receptor ionotropic, NMDA 1 (GluN1) (N-methyl-D-aspartate receptor subunit NR1) (NMD-R1)	grin1	Xenopus laevis (African clawed frog)
Asp1_01526	Q9EQK7	6.77e-85	Protein-S-isoprenylcysteine O-methyltransferase (EC 2.1.1.100) (Isoprenylcysteine carboxylmethyltransferase) (Prenylated protein carboxyl methyltransferase) (PPMT) (Prenylcysteine carboxyl methyltransferase) (pcCMT)	Icmt	Mus musculus (Mouse)
Asp1_01532	Q9NYR8	1.11e-40	Retinol dehydrogenase 8 (EC 1.1.1.300) (Photoreceptor outer segment all-trans retinol dehydrogenase) (Short chain dehydrogenase/reductase family 28C member 2)	RDH8 PRRDH SDR28C2	Homo sapiens (Human)
Asp1_01534	P49706	3.96e-112	G1/S-specific cyclin-D2	CCND2	Gallus gallus (Chicken)
Asp1_01535	Q8WNW2	6.57e-104	G1/S-specific cyclin-D2	CCND2	Sus scrofa (Pig)
Asp1_01536	Q8WNW2	7.29e-92	G1/S-specific cyclin-D2	CCND2	Sus scrofa (Pig)
Asp1_01537	P53782	1.87e-69	G1/S-specific cyclin-D2	ccnd2	Xenopus laevis (African clawed frog)
Asp1_01538	B3EWZ6	4.8e-25	MAM and LDL-receptor class A domain-containing protein 2 (Skeletal organic matrix MAM and LDL-receptor 2) (SOM MAM and LDL-receptor 2)	NA	Acropora millepora (Staghorn coral) (Heteropora millepora)
Asp1_01539	B3EWZ5	2.96e-22	MAM and LDL-receptor class A domain-containing protein 1 (Skeletal organic matrix MAM and LDL-receptor 1) (SOM MAM and LDL-receptor 1)	NA	Acropora millepora (Staghorn coral) (Heteropora millepora)
Asp1_01540	Q99PI8	3.53e-21	Reticulon-4 receptor (Nogo receptor) (NgR) (Nogo-66 receptor) (Nogo66 receptor-1) (NgR1)	Rtn4r Ngr1 Nogor	Mus musculus (Mouse)
Asp1_01541	O88279	2.5e-22	Slit homolog 1 protein (Slit-1) (Multiple epidermal growth factor-like domains protein 4) (Multiple EGF-like domains protein 4)	Slit1 Megf4	Rattus norvegicus (Rat)
Asp1_01542	P38865	6.35e-06	Copper transport protein CTR2 (Copper transporter 2)	CTR2 YHR175W	Saccharomyces cerevisiae (strain ATCC 204508 / S288c) (Baker's yeast)
Asp1_01543	Q68CR1	3.36e-23	Protein sel-1 homolog 3 (Suppressor of lin-12-like protein 3) (Sel-1L3)	SEL1L3 KIAA0746	Homo sapiens (Human)
Asp1_01544	Q04786	2.33e-121	Beta-hexosaminidase (EC 3.2.1.52) (Beta-N-acetylhexosaminidase) (Chitobiase) (N-acetyl-beta-glucosaminidase)	hex	Vibrio vulnificus
Asp1_01545	Q92038	1.72e-120	Acyl-CoA desaturase (EC 1.14.19.1) (Delta(9)-desaturase) (Delta-9 desaturase) (Fatty acid desaturase) (Stearoyl-CoA desaturase)	NA	Cyprinus carpio (Common carp)
Asp1_01546	Q6N021	5.17e-102	Methylcytosine dioxygenase TET2 (EC 1.14.11.80)	TET2 KIAA1546 Nbla00191	Homo sapiens (Human)
Asp1_01547	D3ZD32	0	Chromodomain-helicase-DNA-binding protein 5 (CHD-5) (EC 3.6.4.12) (ATP-dependent helicase CHD5)	Chd5	Rattus norvegicus (Rat)
Asp1_01548	Q6NRQ7	1.84e-101	RNA polymerase II subunit A C-terminal domain phosphatase SSU72 (CTD phosphatase SSU72) (EC 3.1.3.16)	ssu72	Xenopus laevis (African clawed frog)
Asp1_01549	D3ZD32	0	Chromodomain-helicase-DNA-binding protein 5 (CHD-5) (EC 3.6.4.12) (ATP-dependent helicase CHD5)	Chd5	Rattus norvegicus (Rat)
Asp1_01550	Q08013	1.12e-78	Translocon-associated protein subunit gamma (TRAP-gamma) (Signal sequence receptor subunit gamma) (SSR-gamma)	Ssr3	Rattus norvegicus (Rat)
Asp1_01551	Q5F464	1.15e-84	Lipoma-preferred partner homolog	LPP RCJMB04_2l20	Gallus gallus (Chicken)
Asp1_01552	Q5F464	6.48e-68	Lipoma-preferred partner homolog	LPP RCJMB04_2l20	Gallus gallus (Chicken)
Asp1_01553	Q54P70	1.63e-12	OTU domain-containing protein DDB_G0284757 (EC 3.1.2.-)	DDB_G0284757	Dictyostelium discoideum (Social amoeba)
Asp1_01554	Q9NPC2	5.35e-34	Potassium channel subfamily K member 9 (Acid-sensitive potassium channel protein TASK-3) (TWIK-related acid-sensitive K(+) channel 3) (Two pore potassium channel KT3.2) (Two pore K(+) channel KT3.2)	KCNK9 TASK3	Homo sapiens (Human)
Asp1_01563	Q6DRG1	1.16e-63	RNA-binding protein 42 (RNA-binding motif protein 42)	rbm42	Danio rerio (Zebrafish) (Brachydanio rerio)
Asp1_01564	Q96M96	1e-132	FYVE, RhoGEF and PH domain-containing protein 4 (Actin filament-binding protein frabin) (FGD1-related F-actin-binding protein) (Zinc finger FYVE domain-containing protein 6)	FGD4 FRABP ZFYVE6	Homo sapiens (Human)
Asp1_01565	Q95SX7	6.96e-29	Probable RNA-directed DNA polymerase from transposon BS (EC 2.7.7.49) (Reverse transcriptase)	RTase	Drosophila melanogaster (Fruit fly)
Asp1_01566	Q95SX7	1.41e-08	Probable RNA-directed DNA polymerase from transposon BS (EC 2.7.7.49) (Reverse transcriptase)	RTase	Drosophila melanogaster (Fruit fly)
Asp1_01567	Q9BT88	5.56e-43	Synaptotagmin-11 (Synaptotagmin XI) (SytXI)	SYT11 KIAA0080	Homo sapiens (Human)
Asp1_01568	Q5VV67	8.08e-24	Peroxisome proliferator-activated receptor gamma coactivator-related protein 1 (PGC-1-related coactivator) (PRC)	PPRC1 KIAA0595	Homo sapiens (Human)
Asp1_01570	P97292	7.17e-12	Histamine H2 receptor (H2R) (HH2R) (Gastric receptor I)	Hrh2	Mus musculus (Mouse)
Asp1_01571	Q9UJ83	8.01e-60	2-hydroxyacyl-CoA lyase 1 (EC 4.1.2.63) (2-hydroxyphytanoyl-CoA lyase) (2-HPCL) (Phytanoyl-CoA 2-hydroxylase 2)	HACL1 HPCL HPCL2 PHYH2 HSPC279	Homo sapiens (Human)
Asp1_01572	Q9UJ83	6.3e-55	2-hydroxyacyl-CoA lyase 1 (EC 4.1.2.63) (2-hydroxyphytanoyl-CoA lyase) (2-HPCL) (Phytanoyl-CoA 2-hydroxylase 2)	HACL1 HPCL HPCL2 PHYH2 HSPC279	Homo sapiens (Human)
Asp1_01574	O62714	2.64e-156	Extracellular calcium-sensing receptor (CaSR) (Parathyroid cell calcium-sensing receptor) (PCaR1)	CASR PCAR1	Sus scrofa (Pig)
Asp1_01575	Q8N0W4	9.9e-94	Neuroligin-4, X-linked (Neuroligin X) (HNLX)	NLGN4X KIAA1260 NLGN4 UNQ365/PRO701	Homo sapiens (Human)
Asp1_01576	Q9XTL9	0	Glycogen phosphorylase (EC 2.4.1.1)	GlyP Glp1 CG7254	Drosophila melanogaster (Fruit fly)
Asp1_01577	Q08CS6	3.88e-13	DBH-like monooxygenase protein 2 homolog (EC 1.14.17.-)	moxd2 moxd1l si:ch211-203k16.5	Danio rerio (Zebrafish) (Brachydanio rerio)
Asp1_01578	Q08CS6	1.78e-12	DBH-like monooxygenase protein 2 homolog (EC 1.14.17.-)	moxd2 moxd1l si:ch211-203k16.5	Danio rerio (Zebrafish) (Brachydanio rerio)
Asp1_01579	Q8SX37	5.28e-23	CDP-diacylglycerol--inositol 3-phosphatidyltransferase (CDIPT) (EC 2.7.8.11) (Phosphatidylinositol synthase)	Pis CG9245	Drosophila melanogaster (Fruit fly)
Asp1_01580	P51537	1.26e-12	Myoglobin	NA	Haliotis madaka (Giant abalone) (Nordotis madaka)
Asp1_01581	Q8R0V5	2.21e-80	Indoleamine 2,3-dioxygenase 2 (IDO-2) (EC 1.13.11.-) (Indoleamine 2,3-dioxygenase-like protein 1) (Indoleamine-pyrrole 2,3-dioxygenase-like protein 1)	Ido2 Indol1	Mus musculus (Mouse)
Asp1_01582	Q8R0V5	3.23e-98	Indoleamine 2,3-dioxygenase 2 (IDO-2) (EC 1.13.11.-) (Indoleamine 2,3-dioxygenase-like protein 1) (Indoleamine-pyrrole 2,3-dioxygenase-like protein 1)	Ido2 Indol1	Mus musculus (Mouse)
Asp1_01583	P10394	2.57e-08	Retrovirus-related Pol polyprotein from transposon 412 [Includes: Protease (EC 3.4.23.-); Reverse transcriptase (EC 2.7.7.49); Endonuclease]	POL ORF3	Drosophila melanogaster (Fruit fly)
Asp1_01584	P04323	3.01e-46	Retrovirus-related Pol polyprotein from transposon 17.6 [Includes: Protease (EC 3.4.23.-); Reverse transcriptase (EC 2.7.7.49); Endonuclease]	pol	Drosophila melanogaster (Fruit fly)
Asp1_01590	P15989	4.64e-09	Collagen alpha-3(VI) chain	COL6A3	Gallus gallus (Chicken)
Asp1_01594	Q9ULJ7	6.21e-07	Ankyrin repeat domain-containing protein 50	ANKRD50 KIAA1223	Homo sapiens (Human)
Asp1_01595	Q9HCD6	4.72e-12	Protein TANC2 (Tetratricopeptide repeat, ankyrin repeat and coiled-coil domain-containing protein 2)	TANC2 KIAA1148 KIAA1636	Homo sapiens (Human)
Asp1_01597	Q9ULJ7	9.8e-07	Ankyrin repeat domain-containing protein 50	ANKRD50 KIAA1223	Homo sapiens (Human)
Asp1_01599	Q6GNV7	3.04e-45	Solute carrier family 49 member 4 homolog (Disrupted in renal carcinoma protein 2 homolog)	slc49a4 dirc2	Xenopus laevis (African clawed frog)
Asp1_01600	Q6GNV7	5.61e-67	Solute carrier family 49 member 4 homolog (Disrupted in renal carcinoma protein 2 homolog)	slc49a4 dirc2	Xenopus laevis (African clawed frog)
Asp1_01602	Q6MHJ5	2.8e-10	ATP-dependent DNA helicase pif1 (EC 3.6.4.12)	pif1 Bd3546	Bdellovibrio bacteriovorus (strain ATCC 15356 / DSM 50701 / NCIMB 9529 / HD100)
Asp1_01603	P30974	4.21e-20	Tachykinin-like peptides receptor 86C (NKD)	TkR86C NKD Takr86C CG6515	Drosophila melanogaster (Fruit fly)
Asp1_01604	Q8K4L0	0	ATP-dependent RNA helicase DDX54 (EC 3.6.4.13) (DEAD box protein 54)	Ddx54	Mus musculus (Mouse)
Asp1_01608	Q4PM12	9.54e-31	Large ribosomal subunit protein eL36 (60S ribosomal protein L36)	RpL36	Ixodes scapularis (Black-legged tick) (Deer tick)
Asp1_01609	P57772	0	Selenocysteine-specific elongation factor (Elongation factor sec) (Eukaryotic elongation factor, selenocysteine-tRNA-specific)	EEFSEC SELB	Homo sapiens (Human)
Asp1_01610	O50655	1.13e-07	Integrase/recombinase xerD homolog	xerD	Selenomonas ruminantium
Asp1_01612	P07572	3.36e-07	Gag-Pro-Pol polyprotein (Pr180) [Cleaved into: Matrix protein p10; Phosphorylated protein pp24; Phosphorylated protein pp18; p12; Capsid protein p27; Nucleocapsid protein-dUTPase (NC-dUTPase) (EC 3.6.1.23); Protease 17 kDa (EC 3.4.23.-); Protease 13 kDa (EC 3.4.23.-); G-patch peptide; Reverse transcriptase/ribonuclease H (RT) (EC 2.7.7.49) (EC 2.7.7.7) (EC 3.1.26.4); Integrase (IN) (EC 2.7.7.-) (…	gag-pro-pol	Mason-Pfizer monkey virus (MPMV) (Simian Mason-Pfizer virus)
Asp1_01614	A2A9C3	4.13e-16	KICSTOR complex protein SZT2 (Seizure threshold 2 protein) (Transcript increased in glutamate resistance) (TIGR)	Szt2	Mus musculus (Mouse)
Asp1_01617	P55214	7.08e-67	Caspase-7 (CASP-7) (EC 3.4.22.60) (Apoptotic protease Mch-3) (ICE-like apoptotic protease 3) (ICE-LAP3) (SREBP cleavage activity 2) (SCA-2) [Cleaved into: Caspase-7 subunit p20; Caspase-7 subunit p11]	CASP7 MCH3	Mesocricetus auratus (Golden hamster)
Asp1_01618	Q8VE97	6.38e-21	Serine/arginine-rich splicing factor 4 (Splicing factor, arginine/serine-rich 4)	Srsf4 Sfrs4 MNCb-2616	Mus musculus (Mouse)
Asp1_01619	Q8VE97	8.51e-77	Serine/arginine-rich splicing factor 4 (Splicing factor, arginine/serine-rich 4)	Srsf4 Sfrs4 MNCb-2616	Mus musculus (Mouse)
Asp1_01620	Q16281	3.91e-128	Cyclic nucleotide-gated cation channel alpha-3 (Cone photoreceptor cGMP-gated channel subunit alpha) (Cyclic nucleotide-gated channel alpha-3) (CNG channel alpha-3) (CNG-3) (CNG3)	CNGA3 CNCG3	Homo sapiens (Human)
Asp1_01622	Q9U8W7	8.57e-75	Techylectin-5B	NA	Tachypleus tridentatus (Japanese horseshoe crab)
Asp1_01623	Q9U8W7	1.79e-75	Techylectin-5B	NA	Tachypleus tridentatus (Japanese horseshoe crab)
Asp1_01632	P51644	2.34e-112	ADP-ribosylation factor 4	arf4	Xenopus laevis (African clawed frog)
Asp1_01637	Q5R863	5.07e-49	GPALPP motifs-containing protein 1	GPALPP1	Pongo abelii (Sumatran orangutan) (Pongo pygmaeus abelii)
Asp1_01638	Q6W3F4	2.84e-23	Adenosine receptor A2b	ADORA2B	Canis lupus familiaris (Dog) (Canis familiaris)
Asp1_01639	Q9JLB4	2.08e-07	Cubilin (Intrinsic factor-cobalamin receptor)	Cubn Ifcr	Mus musculus (Mouse)
Asp1_01640	Q90Z06	2.04e-61	Prickle-like protein 1-A (XPk-A) (XpkA)	prickle1-a pk-a pkA prickle-a	Xenopus laevis (African clawed frog)
Asp1_01641	Q90YH9	3.21e-65	Testin	TES	Gallus gallus (Chicken)
Asp1_01642	Q07E27	3.43e-63	Testin	TES	Mustela putorius furo (European domestic ferret) (Mustela furo)
Asp1_01643	Q90YH9	6.3e-107	Testin	TES	Gallus gallus (Chicken)
Asp1_01644	Q90YH9	5.29e-106	Testin	TES	Gallus gallus (Chicken)
Asp1_01645	Q9NQH7	1.05e-22	Xaa-Pro aminopeptidase 3 (X-Pro aminopeptidase 3) (EC 3.4.11.9) (Aminopeptidase P3) (APP3)	XPNPEP3	Homo sapiens (Human)
Asp1_01647	Q9VCA8	3.37e-13	Ankyrin repeat and KH domain-containing protein mask (Multiple ankyrin repeat single KH domain-containing protein)	mask CG33106	Drosophila melanogaster (Fruit fly)
Asp1_01648	A1KZ92	4.5e-27	Probable oxidoreductase PXDNL (EC 1.-.-.-) (Cardiac peroxidase) (Inactive peroxidasin-like protein) (Polysomal ribonuclease 1) (PRM1) (Vascular peroxidase 2)	PXDNL VPO2	Homo sapiens (Human)
Asp1_01649	Q3UQ28	9.67e-25	Peroxidasin homolog (EC 1.11.2.-) [Cleaved into: PXDN active fragment]	Pxdn Kiaa0230	Mus musculus (Mouse)
Asp1_01651	Q6DKC0	1.05e-176	Erlin-2-B (Endoplasmic reticulum lipid raft-associated protein 2-B) (Stomatin-prohibitin-flotillin-HflC/K domain-containing protein 2-B) (SPFH domain-containing protein 2-B)	erlin2-b spfh2-b	Xenopus laevis (African clawed frog)
Asp1_01652	P16610	5.92e-28	Substance-K receptor (SKR) (NK-2 receptor) (NK-2R) (Neurokinin A receptor) (Tachykinin receptor 2)	Tacr2 Tac2r	Rattus norvegicus (Rat)
Asp1_01653	Q00168	0	Calcium/calmodulin-dependent protein kinase type II alpha chain (CaM-kinase II alpha chain) (EC 2.7.11.17)	CaMKII CaM CG18069	Drosophila melanogaster (Fruit fly)
Asp1_01654	Q2HJF7	0	Calcium/calmodulin-dependent protein kinase type II subunit delta (CaM kinase II subunit delta) (CaMK-II subunit delta) (EC 2.7.11.17)	CAMK2D	Bos taurus (Bovine)
Asp1_01658	Q9QZ41	6.07e-32	Protein DBF4 homolog A (MuDBF4)	Dbf4 Dbf4a	Mus musculus (Mouse)
Asp1_01663	Q8K3X2	1.38e-173	GDP-L-fucose synthase (EC 1.1.1.271) (GDP-4-keto-6-deoxy-D-mannose-3,5-epimerase-4-reductase) (Protein FX) (Red cell NADP(H)-binding protein)	GFUS TSTA3	Cricetulus griseus (Chinese hamster) (Cricetulus barabensis griseus)
Asp1_01665	Q6IWL4	1.27e-07	TNF receptor-associated factor 6 (EC 2.3.2.27) (E3 ubiquitin-protein ligase TRAF6) (RING-type E3 ubiquitin transferase TRAF6)	traf6 si:dkey-56p7.3 zgc:63704	Danio rerio (Zebrafish) (Brachydanio rerio)
Asp1_01668	Q1L8P7	4.37e-120	Thrombospondin-3b (Thbs3b)	thbs3b si:dkey-81h8.2	Danio rerio (Zebrafish) (Brachydanio rerio)
Asp1_01669	P41777	4.07e-30	Nucleolar and coiled-body phosphoprotein 1 (140 kDa nucleolar phosphoprotein) (Nopp140) (Nucleolar 130 kDa protein) (Nucleolar phosphoprotein p130)	Nolc1	Rattus norvegicus (Rat)
Asp1_01670	P38166	2.1e-25	Protein transport protein SFT2	SFT2 YBL102W YBL0812	Saccharomyces cerevisiae (strain ATCC 204508 / S288c) (Baker's yeast)
Asp1_01671	P38166	8.35e-31	Protein transport protein SFT2	SFT2 YBL102W YBL0812	Saccharomyces cerevisiae (strain ATCC 204508 / S288c) (Baker's yeast)
Asp1_01672	Q6P6Y1	1.68e-79	RAB11-binding protein RELCH homolog (LisH domain and HEAT repeat-containing protein KIAA1468) (RAB11-binding and LisH domain, coiled-coil and HEAT repeat-containing protein RELCH)	relch zgc:66014	Danio rerio (Zebrafish) (Brachydanio rerio)
Asp1_01673	Q148V7	0	RAB11-binding protein RELCH (LisH domain and HEAT repeat-containing protein KIAA1468) (RAB11-binding protein containing LisH, coiled-coil, and HEAT repeats)	Relch Kiaa1468	Mus musculus (Mouse)
Asp1_01674	Q8BFQ2	2.59e-46	Transmembrane protein 229B	TMEM229B	Mus musculus (Mouse)
Asp1_01675	Q9SIP7	3.9e-111	Small ribosomal subunit protein uS3z (40S ribosomal protein S3-1)	RPS3A At2g31610 T9H9.13	Arabidopsis thaliana (Mouse-ear cress)
Asp1_01676	Q96AY4	1.3e-13	Tetratricopeptide repeat protein 28 (TPR repeat protein 28) (TPR repeat-containing big gene cloned at Keio)	TTC28 KIAA1043 TPRBK	Homo sapiens (Human)
Asp1_01677	Q9HC36	1.61e-49	rRNA methyltransferase 3, mitochondrial (EC 2.1.1.-) (16S rRNA (guanosine(1370)-2'-O)-methyltransferase) (16S rRNA [Gm1370] 2'-O-methyltransferase) (RNA methyltransferase-like protein 1)	MRM3 RNMTL1 HC90	Homo sapiens (Human)
Asp1_01678	Q9HC36	3.65e-26	rRNA methyltransferase 3, mitochondrial (EC 2.1.1.-) (16S rRNA (guanosine(1370)-2'-O)-methyltransferase) (16S rRNA [Gm1370] 2'-O-methyltransferase) (RNA methyltransferase-like protein 1)	MRM3 RNMTL1 HC90	Homo sapiens (Human)
Asp1_01679	Q9ESQ4	8.94e-14	Neuromedin-U receptor 2 (NMU-R2) (G-protein coupled receptor TGR-1) (G-protein-coupled receptor FM-4)	Nmur2 Tgr1	Rattus norvegicus (Rat)
Asp1_01680	Q28927	1.45e-10	Beta-1 adrenergic receptor (Beta-1 adrenoreceptor) (BETA1AR) (Beta-1 adrenoceptor)	ADRB1 BAR1	Ovis aries (Sheep)
Asp1_01681	Q5YKK9	9.43e-11	Melanopsin (Opsin-4)	OPN4	Felis catus (Cat) (Felis silvestris catus)
Asp1_01682	Q6DFF6	3.53e-148	Kelch-like protein 20	klhl20	Xenopus laevis (African clawed frog)
Asp1_01683	Q6P881	4.44e-48	Non-structural maintenance of chromosomes element 1 homolog (Non-SMC element 1 homolog) (EC 2.3.2.27)	nsmce1	Xenopus tropicalis (Western clawed frog) (Silurana tropicalis)
Asp1_01684	Q5R7B8	2.41e-87	Kelch-like protein 20	KLHL20	Pongo abelii (Sumatran orangutan) (Pongo pygmaeus abelii)
Asp1_01686	O00233	1.3e-31	26S proteasome non-ATPase regulatory subunit 9 (26S proteasome regulatory subunit p27)	PSMD9	Homo sapiens (Human)
Asp1_01687	Q9WTV5	8.26e-67	26S proteasome non-ATPase regulatory subunit 9 (26S proteasome regulatory subunit p27) (Transactivating protein Bridge-1)	Psmd9	Rattus norvegicus (Rat)
Asp1_01688	Q9WTV5	4.2e-51	26S proteasome non-ATPase regulatory subunit 9 (26S proteasome regulatory subunit p27) (Transactivating protein Bridge-1)	Psmd9	Rattus norvegicus (Rat)
Asp1_01689	Q3B8G4	8.97e-88	Protein YIPF3 (YIP1 family member 3)	yipf3	Xenopus laevis (African clawed frog)
Asp1_01690	Q803Z2	7.96e-59	Protein YIPF3 (YIP1 family member 3)	yipf3 zgc:55279	Danio rerio (Zebrafish) (Brachydanio rerio)
Asp1_01691	Q804R0	2.18e-41	Transcription factor LBX2 (Ladybird homeobox 2) (Ladybird homeobox protein homolog 2)	lbx2 Lbx2h	Danio rerio (Zebrafish) (Brachydanio rerio)
Asp1_01692	Q9QZ67	5.12e-96	Protein phosphatase 1D (EC 3.1.3.16) (Protein phosphatase 2C isoform delta) (PP2C-delta) (Protein phosphatase magnesium-dependent 1 delta) (p53-induced protein phosphatase 1)	Ppm1d Wip1	Mus musculus (Mouse)
Asp1_01693	Q5R5U3	7.53e-116	Zinc finger protein 271	ZNF271	Pongo abelii (Sumatran orangutan) (Pongo pygmaeus abelii)
Asp1_01695	O95136	8.12e-06	Sphingosine 1-phosphate receptor 2 (S1P receptor 2) (S1P2) (Endothelial differentiation G-protein coupled receptor 5) (Sphingosine 1-phosphate receptor Edg-5) (S1P receptor Edg-5)	S1PR2 EDG5	Homo sapiens (Human)
Asp1_01697	P26641	3.05e-84	Elongation factor 1-gamma (EF-1-gamma) (eEF-1B gamma)	EEF1G EF1G PRO1608	Homo sapiens (Human)
Asp1_01698	O02776	1.38e-62	Poly(ADP-ribose) glycohydrolase (EC 3.2.1.143)	PARG	Bos taurus (Bovine)
Asp1_01699	O02776	5.04e-129	Poly(ADP-ribose) glycohydrolase (EC 3.2.1.143)	PARG	Bos taurus (Bovine)
Asp1_01701	Q920Q6	7e-59	RNA-binding protein Musashi homolog 2 (Musashi-2)	Msi2 Msi2h	Mus musculus (Mouse)
Asp1_01702	Q96DH6	9.91e-42	RNA-binding protein Musashi homolog 2 (Musashi-2)	MSI2	Homo sapiens (Human)
Asp1_01703	G5EFS2	3.74e-54	RNA-binding protein Musashi homolog 1 (Musashi-1)	msi-1 R10E9.1	Caenorhabditis elegans
Asp1_01704	P07686	1.78e-174	Beta-hexosaminidase subunit beta (EC 3.2.1.52) (Beta-N-acetylhexosaminidase subunit beta) (Hexosaminidase subunit B) (Cervical cancer proto-oncogene 7 protein) (HCC-7) (N-acetyl-beta-glucosaminidase subunit beta) [Cleaved into: Beta-hexosaminidase subunit beta chain B; Beta-hexosaminidase subunit beta chain A]	HEXB HCC7	Homo sapiens (Human)
Asp1_01705	Q98SJ2	1.35e-09	DAZ-associated protein 1 (Deleted in azoospermia-associated protein 1) (Proline-rich Vg1 mRNA-binding protein)	dazap1 prrp	Xenopus laevis (African clawed frog)
Asp1_01706	G5EFS2	4.72e-49	RNA-binding protein Musashi homolog 1 (Musashi-1)	msi-1 R10E9.1	Caenorhabditis elegans
Asp1_01707	Q6P5F6	2.82e-58	Zinc transporter ZIP10 (Solute carrier family 39 member 10) (Zrt- and Irt-like protein 10) (ZIP-10)	Slc39a10 Kiaa1265 Zip10	Mus musculus (Mouse)
Asp1_01708	Q9CZ28	1.4e-104	Vacuolar-sorting protein SNF8 (ESCRT-II complex subunit VPS22)	Snf8 D11Moh34	Mus musculus (Mouse)
Asp1_01709	A0A0G2KQY6	1.06e-77	Metal cation symporter ZIP14 (Solute carrier family 39 member 14) (Zrt- and Irt-like protein 14) (ZIP-14)	slc39a14 zip14	Danio rerio (Zebrafish) (Brachydanio rerio)
Asp1_01710	Q7RTY1	2.89e-07	Monocarboxylate transporter 9 (MCT 9) (Solute carrier family 16 member 9)	SLC16A9 C10orf36 MCT9	Homo sapiens (Human)
Asp1_01711	Q6ZUG5	2.32e-99	Uncharacterized protein FLJ43738	NA	Homo sapiens (Human)
Asp1_01713	Q4KWL2	9.36e-32	Beta-2 adrenergic receptor (Beta-2 adrenoreceptor) (Beta-2 adrenoceptor)	ADRB2	Tscherskia triton (Greater long-tailed hamster)
Asp1_01715	P55088	3.04e-61	Aquaporin-4 (AQP-4) (Mercurial-insensitive water channel) (MIWC) (WCH4)	Aqp4	Mus musculus (Mouse)
Asp1_01716	Q8BKT8	3.07e-23	HAUS augmin-like complex subunit 7 (26S proteasome-associated UCH37-interacting protein 1) (UCHL5-interacting protein)	Haus7 Uchl5ip Uip1	Mus musculus (Mouse)
Asp1_01717	Q7ZY47	0	ATP-dependent RNA helicase DDX42 (EC 3.6.4.13) (DEAD box protein 42)	ddx42	Xenopus laevis (African clawed frog)
Asp1_01718	O89029	5.23e-13	Matrilin-4 (MAT-4)	Matn4	Mus musculus (Mouse)
Asp1_01719	Q7K4Q5	1.06e-38	Probable protein phosphatase CG10417 (EC 3.1.3.16)	CG10417	Drosophila melanogaster (Fruit fly)
Asp1_01720	Q1L8I0	2.94e-59	Pseudouridylate synthase PUS7L (EC 5.4.99.-) (Pseudouridylate synthase 7 homolog-like protein)	pus7l si:dkey-234l24.3	Danio rerio (Zebrafish) (Brachydanio rerio)
Asp1_01723	Q7RJG2	1.72e-26	Calcium-dependent protein kinase 4 (EC 2.7.11.1)	CDPK4 CPK4 PY03298	Plasmodium yoelii yoelii
Asp1_01724	Q8UW76	1.49e-115	T-box transcription factor TBX20 (T-box protein 20) (cTbx20)	TBX20	Gallus gallus (Chicken)
Asp1_01725	Q8UW76	1.13e-115	T-box transcription factor TBX20 (T-box protein 20) (cTbx20)	TBX20	Gallus gallus (Chicken)
Asp1_01727	Q49LS8	1.38e-54	XK-related protein 6	xkr6 xrg6 GSTENG00030285001 GSTENG00030286001	Tetraodon nigroviridis (Spotted green pufferfish) (Chelonodon nigroviridis)
Asp1_01728	P34473	1.45e-14	Uncharacterized protein F58A4.6	F58A4.6	Caenorhabditis elegans
Asp1_01730	O88576	0	Sodium-dependent neutral amino acid transporter B(0)AT3 (Sodium- and chloride-dependent transporter XTRP2) (Solute carrier family 6 member 18) (System B(0) neutral amino acid transporter AT3)	Slc6a18 B0at3 Xt2 Xtrp2	Mus musculus (Mouse)
Asp1_01731	O88576	0	Sodium-dependent neutral amino acid transporter B(0)AT3 (Sodium- and chloride-dependent transporter XTRP2) (Solute carrier family 6 member 18) (System B(0) neutral amino acid transporter AT3)	Slc6a18 B0at3 Xt2 Xtrp2	Mus musculus (Mouse)
Asp1_01732	Q28DV3	0	Histone deacetylase 3 (HD3) (EC 3.5.1.98) (Protein deacetylase HDAC3) (EC 3.5.1.-) (Protein deacylase HDAC3) (EC 3.5.1.-)	hdac3 TEgg067n06.1	Xenopus tropicalis (Western clawed frog) (Silurana tropicalis)
Asp1_01733	O54990	3.86e-42	Prominin-1 (Antigen AC133 homolog) (Prominin-like protein 1) (CD antigen CD133)	Prom1 Prom Proml1	Mus musculus (Mouse)
Asp1_01734	Q9W735	2.17e-06	Prominin-1-A (Prominin-like protein 1)	prom1a proml1	Danio rerio (Zebrafish) (Brachydanio rerio)
Asp1_01735	P20693	4.33e-17	Low affinity immunoglobulin epsilon Fc receptor (Fc-epsilon-RII) (Lymphocyte IgE receptor) (CD antigen CD23)	Fcer2 Fcer2a	Mus musculus (Mouse)
Asp1_01736	A2AJ76	2.46e-13	Hemicentin-2	Hmcn2	Mus musculus (Mouse)
Asp1_01737	P47736	7.32e-118	Rap1 GTPase-activating protein 1 (Rap1GAP) (Rap1GAP1)	RAP1GAP KIAA0474 RAP1GA1	Homo sapiens (Human)
Asp1_01739	Q6DG99	1.13e-21	BTB/POZ domain-containing protein KCTD6	kctd6 zgc:91884	Danio rerio (Zebrafish) (Brachydanio rerio)
Asp1_01740	Q9NBX4	5.85e-17	Probable RNA-directed DNA polymerase from transposon X-element (EC 2.7.7.49) (Reverse transcriptase)	X-element\ORF2 ORF2	Drosophila melanogaster (Fruit fly)
Asp1_01741	Q6GPH4	9e-23	XIAP-associated factor 1 (BIRC4-binding protein)	XAF1 BIRC4BP XIAPAF1	Homo sapiens (Human)
Asp1_01742	Q80YR7	1.01e-50	Claspin	Clspn	Mus musculus (Mouse)
Asp1_01743	Q9DC58	1.67e-17	DNA damage-regulated autophagy modulator protein 1 (Damage-regulated autophagy modulator)	Dram1 Dram	Mus musculus (Mouse)
Asp1_01744	Q9DC58	1.36e-26	DNA damage-regulated autophagy modulator protein 1 (Damage-regulated autophagy modulator)	Dram1 Dram	Mus musculus (Mouse)
Asp1_01745	Q8N8K9	4.83e-17	Uncharacterized protein KIAA1958	KIAA1958	Homo sapiens (Human)
Asp1_01746	Q94694	7.45e-105	Ras-related protein Rap-1 (EC 3.6.5.2) (Pprap1)	RAP1	Physarum polycephalum (Slime mold)
Asp1_01747	P15064	2.05e-105	Ras-like protein rasG (EC 3.6.5.2)	rasG DDB_G0293434	Dictyostelium discoideum (Social amoeba)
Asp1_01748	Q9QZ85	4.35e-56	Interferon-inducible GTPase 1 (EC 3.6.5.-)	Iigp1 Irga6	Mus musculus (Mouse)
Asp1_01749	Q9UPI3	8.85e-24	Heme transporter FLVCR2 (Calcium-chelate transporter) (CCT) (Feline leukemia virus subgroup C receptor-related protein 2)	FLVCR2 C14orf58	Homo sapiens (Human)
Asp1_01751	Q6NUT3	5.04e-18	Major facilitator superfamily domain-containing protein 12	MFSD12 C19orf28	Homo sapiens (Human)
Asp1_01753	Q7TN88	1.3e-82	Polycystin-1-like protein 2 (Polycystin-1L2) (PC1-like 2 protein) (Polycystic kidney disease protein 1-like 2)	Pkd1l2	Mus musculus (Mouse)
Asp1_01754	Q9Z0T6	4.76e-16	Polycystin family receptor for egg jelly (PKD and REJ homolog) (Polycystic kidney disease and receptor for egg jelly-related protein)	Pkdrej	Mus musculus (Mouse)
Asp1_01755	Q13309	6.07e-52	S-phase kinase-associated protein 2 (Cyclin-A/CDK2-associated protein p45) (F-box protein Skp2) (F-box/LRR-repeat protein 1) (p45skp2)	SKP2 FBXL1	Homo sapiens (Human)
Asp1_01759	P97292	1.47e-20	Histamine H2 receptor (H2R) (HH2R) (Gastric receptor I)	Hrh2	Mus musculus (Mouse)
Asp1_01760	P35406	1.05e-22	D(1) dopamine receptor (Dopamine D1 receptor)	NA	Carassius auratus (Goldfish)
Asp1_01761	Q9Y5X5	4.52e-30	Neuropeptide FF receptor 2 (G-protein coupled receptor 74) (G-protein coupled receptor HLWAR77) (Neuropeptide G-protein coupled receptor)	NPFFR2 GPR74 NPFF2 NPGPR	Homo sapiens (Human)
Asp1_01762	Q39613	2.6e-93	Peptidyl-prolyl cis-trans isomerase (PPIase) (EC 5.2.1.8) (Cyclophilin) (Cyp) (Cyclosporin A-binding protein) (Rotamase) (allergen Cat r 1)	PCKR1	Catharanthus roseus (Madagascar periwinkle) (Vinca rosea)
Asp1_01763	Q5EA66	3.81e-63	Angiopoietin-related protein 7 (Angiopoietin-like protein 7)	ANGPTL7	Bos taurus (Bovine)
Asp1_01764	Q6MG64	4.4e-21	von Willebrand factor A domain-containing protein 7 (Protein G7c)	Vwa7 G7c	Rattus norvegicus (Rat)
Asp1_01765	C6FG12	3.95e-10	Protein NLRC5	nlrc5	Ictalurus punctatus (Channel catfish) (Silurus punctatus)
Asp1_01766	A0A386CAB9	5.2e-11	NACHT, LRR and PYD domains-containing protein 1 homolog (EC 3.4.-.-) [Cleaved into: NACHT, LRR and PYD domains-containing protein 1, C-terminus (NLRP1-CT); NACHT, LRR and PYD domains-containing protein 1, N-terminus (NLRP1-NT)]	nlrp1 si:ch211-66k16.28	Danio rerio (Zebrafish) (Brachydanio rerio)
Asp1_01768	O43184	2.34e-22	Disintegrin and metalloproteinase domain-containing protein 12 (ADAM 12) (EC 3.4.24.-) (Meltrin-alpha)	ADAM12 MLTN UNQ346/PRO545	Homo sapiens (Human)
Asp1_01770	Q9R158	1.68e-23	Disintegrin and metalloproteinase domain-containing protein 26A (ADAM 26A) (EC 3.4.24.-) (Testase-3)	Adam26a Adam26	Mus musculus (Mouse)
Asp1_01772	P41969	1.4e-28	ETS domain-containing protein Elk-1	Elk1	Mus musculus (Mouse)
Asp1_01773	Q5RI56	7.63e-12	Optineurin	optn si:ch211-240l19.3 zgc:66386 zgc:77868	Danio rerio (Zebrafish) (Brachydanio rerio)
Asp1_01774	Q5RI56	5.45e-13	Optineurin	optn si:ch211-240l19.3 zgc:66386 zgc:77868	Danio rerio (Zebrafish) (Brachydanio rerio)
Asp1_01775	Q60803	1.11e-120	TNF receptor-associated factor 3 (EC 2.3.2.27) (CD40 receptor-associated factor 1) (CRAF1) (CD40-binding protein) (CD40BP) (RING-type E3 ubiquitin transferase TRAF3)	Traf3 Cap-1 Craf1 Trafamn	Mus musculus (Mouse)
Asp1_01776	Q96JN8	7.75e-26	Neuralized-like protein 4	NEURL4 KIAA1787	Homo sapiens (Human)
Asp1_01778	Q96DM1	2.65e-52	PiggyBac transposable element-derived protein 4	PGBD4	Homo sapiens (Human)
Asp1_01779	Q9H583	0	HEAT repeat-containing protein 1 (Protein BAP28) (U3 small nucleolar RNA-associated protein 10 homolog) [Cleaved into: HEAT repeat-containing protein 1, N-terminally processed]	HEATR1 BAP28 UTP10	Homo sapiens (Human)
Asp1_01780	P50336	3.22e-134	Protoporphyrinogen oxidase (PPO) (EC 1.3.3.4)	PPOX	Homo sapiens (Human)
Asp1_01782	P56734	2.19e-13	Avidin-related protein 4/5	AVR4; AVR5	Gallus gallus (Chicken)
Asp1_01784	Q6MG82	6.59e-16	Proline-rich transmembrane protein 1 (Dispanin subfamily D member 1) (DSPD1) (Synapse differentiation-induced protein 4) (SynDIG4)	Prrt1 Ng5	Rattus norvegicus (Rat)
Asp1_01785	O48802	8.49e-12	Protein CLMP1 (CLUMPED CHLOROPLASTS 1) (Protein MADB2) (Protein PHOX2) (Putative myosin adapter B2)	CLMP1 MADB2 PHOX2 At1g62390 F2401.12	Arabidopsis thaliana (Mouse-ear cress)
Asp1_01786	A4K2V0	4.02e-12	Mitochondrial import receptor subunit TOM34 (Translocase of outer membrane 34 kDa subunit)	TOMM34	Pongo abelii (Sumatran orangutan) (Pongo pygmaeus abelii)
Asp1_01787	O48802	6.38e-10	Protein CLMP1 (CLUMPED CHLOROPLASTS 1) (Protein MADB2) (Protein PHOX2) (Putative myosin adapter B2)	CLMP1 MADB2 PHOX2 At1g62390 F2401.12	Arabidopsis thaliana (Mouse-ear cress)
Asp1_01788	A4K2V0	2.24e-12	Mitochondrial import receptor subunit TOM34 (Translocase of outer membrane 34 kDa subunit)	TOMM34	Pongo abelii (Sumatran orangutan) (Pongo pygmaeus abelii)
Asp1_01791	Q28G88	4.47e-113	Fez family zinc finger protein 2	fezf2 TGas068o03.1	Xenopus tropicalis (Western clawed frog) (Silurana tropicalis)
Asp1_01801	Q26613	0	77 kDa echinoderm microtubule-associated protein	EMAP	Strongylocentrotus purpuratus (Purple sea urchin)
Asp1_01802	F4KD68	1.49e-42	WAT1-related protein At5g45370	At5g45370 MFC19.4	Arabidopsis thaliana (Mouse-ear cress)
Asp1_01804	Q16322	4.89e-09	Potassium voltage-gated channel subfamily A member 10 (Voltage-gated potassium channel subunit Kv1.8)	KCNA10	Homo sapiens (Human)
Asp1_01805	Q16322	9.58e-09	Potassium voltage-gated channel subfamily A member 10 (Voltage-gated potassium channel subunit Kv1.8)	KCNA10	Homo sapiens (Human)
Asp1_01806	P70097	5.25e-41	Succinate dehydrogenase cytochrome b560 subunit, mitochondrial (Integral membrane protein CII-3) (QPs-1) (QPs1)	SDHC	Cricetulus griseus (Chinese hamster) (Cricetulus barabensis griseus)
Asp1_01807	Q9CXV1	2.22e-38	Succinate dehydrogenase [ubiquinone] cytochrome b small subunit, mitochondrial (CybS) (CII-4) (QPs3) (Succinate dehydrogenase complex subunit D) (Succinate-ubiquinone oxidoreductase cytochrome b small subunit) (Succinate-ubiquinone reductase membrane anchor subunit)	Sdhd	Mus musculus (Mouse)
Asp1_01808	Q03278	3.13e-14	Retrovirus-related Pol polyprotein from type-1 retrotransposable element R2 (Retrovirus-related Pol polyprotein from type I retrotransposable element R2) [Includes: Reverse transcriptase (EC 2.7.7.49); Endonuclease]	NA	Nasonia vitripennis (Parasitic wasp)
Asp1_01809	Q28824	4.3e-87	Myosin light chain kinase, smooth muscle (MLCK) (smMLCK) (EC 2.7.11.18) (Telokin) [Cleaved into: Myosin light chain kinase, smooth muscle, deglutamylated form]	MYLK	Bos taurus (Bovine)
Asp1_01811	O65493	4.94e-61	Cysteine protease XCP1 (EC 3.4.22.-) (Xylem cysteine peptidase 1) (AtXCP1)	XCP1 At4g35350 F23E12.90	Arabidopsis thaliana (Mouse-ear cress)
Asp1_01812	B8V7S0	3.99e-68	CUB and peptidase domain-containing protein 1	NA	Acropora millepora (Staghorn coral) (Heteropora millepora)
Asp1_01817	Q6GMR7	5.17e-153	Fatty-acid amide hydrolase 2 (EC 3.5.1.99) (Amidase domain-containing protein) (Anandamide amidohydrolase 2) (Oleamide hydrolase 2)	FAAH2 AMDD	Homo sapiens (Human)
Asp1_01818	Q6GMR7	3.79e-145	Fatty-acid amide hydrolase 2 (EC 3.5.1.99) (Amidase domain-containing protein) (Anandamide amidohydrolase 2) (Oleamide hydrolase 2)	FAAH2 AMDD	Homo sapiens (Human)
Asp1_01819	Q6GMR7	2.5e-152	Fatty-acid amide hydrolase 2 (EC 3.5.1.99) (Amidase domain-containing protein) (Anandamide amidohydrolase 2) (Oleamide hydrolase 2)	FAAH2 AMDD	Homo sapiens (Human)
Asp1_01820	F6R2G2	1.66e-15	NLR family CARD domain-containing protein 4 (Ice protease-activating factor) (Ipaf)	nlrc4 ipaf TGas028l14.1	Xenopus tropicalis (Western clawed frog) (Silurana tropicalis)
Asp1_01821	F6R2G2	2.09e-13	NLR family CARD domain-containing protein 4 (Ice protease-activating factor) (Ipaf)	nlrc4 ipaf TGas028l14.1	Xenopus tropicalis (Western clawed frog) (Silurana tropicalis)
Asp1_01822	F6R2G2	1.18e-13	NLR family CARD domain-containing protein 4 (Ice protease-activating factor) (Ipaf)	nlrc4 ipaf TGas028l14.1	Xenopus tropicalis (Western clawed frog) (Silurana tropicalis)
Asp1_01823	Q8TC92	2.09e-36	Ecto-NOX disulfide-thiol exchanger 1 (Candidate growth-related and time keeping constitutive hydroquinone [NADH] oxidase) (cCNOX) (Cell proliferation-inducing gene 38 protein) (Constitutive Ecto-NOX) (cNOX) [Includes: Hydroquinone [NADH] oxidase (EC 1.-.-.-); Protein disulfide-thiol oxidoreductase (EC 1.-.-.-)]	ENOX1 PIG38	Homo sapiens (Human)
Asp1_01824	Q7Z6V5	7.97e-53	tRNA-specific adenosine deaminase 2 (EC 3.5.4.33) (Deaminase domain-containing protein 1) (tRNA-specific adenosine-34 deaminase subunit ADAT2)	ADAT2 DEADC1	Homo sapiens (Human)
Asp1_01825	O08807	7.07e-134	Peroxiredoxin-4 (EC 1.11.1.24) (Antioxidant enzyme AOE372) (Peroxiredoxin IV) (Prx-IV) (Thioredoxin peroxidase AO372) (Thioredoxin-dependent peroxide reductase A0372) (Thioredoxin-dependent peroxiredoxin 4)	Prdx4	Mus musculus (Mouse)
Asp1_01826	Q8BXN7	4.68e-86	Protein phosphatase 1K, mitochondrial (EC 3.1.3.16) (Protein phosphatase 2C isoform kappa) (PP2C-kappa)	Ppm1k Pp2cm	Mus musculus (Mouse)
Asp1_01828	P21463	3.01e-17	Thyrotropin receptor (Thyroid-stimulating hormone receptor) (TSH-R)	Tshr	Rattus norvegicus (Rat)
Asp1_01829	Q29RM3	7.63e-69	Receptor expression-enhancing protein 5	REEP5	Bos taurus (Bovine)
Asp1_01830	A7S4N4	5.97e-142	Probable serine incorporator	serinc v1g242820	Nematostella vectensis (Starlet sea anemone)
Asp1_01831	Q54XK2	1.77e-88	Protein transport protein Sec61 subunit alpha (Secretory 61 complex subunit alpha)	sec61a DDB_G0278885	Dictyostelium discoideum (Social amoeba)
Asp1_01834	Q9BQS2	1.75e-23	Synaptotagmin-15 (Chr10Syt) (Synaptotagmin XV) (SytXV)	SYT15	Homo sapiens (Human)
Asp1_01835	Q9BQS2	1.02e-59	Synaptotagmin-15 (Chr10Syt) (Synaptotagmin XV) (SytXV)	SYT15	Homo sapiens (Human)
Asp1_01837	Q9BWT3	5.86e-71	Poly(A) polymerase gamma (PAP-gamma) (EC 2.7.7.19) (Neo-poly(A) polymerase) (Neo-PAP) (Polynucleotide adenylyltransferase gamma) (SRP RNA 3'-adenylating enzyme) (Signal recognition particle RNA-adenylating enzyme) (SRP RNA-adenylating enzyme)	PAPOLG PAP2 PAPG	Homo sapiens (Human)
Asp1_01838	P51006	1.53e-56	Poly(A) polymerase type 3 (PAP) (EC 2.7.7.19) (Polynucleotide adenylyltransferase)	NA	Xenopus laevis (African clawed frog)
Asp1_01839	Q91WN1	5.53e-87	DnaJ homolog subfamily C member 9	Dnajc9	Mus musculus (Mouse)
Asp1_01840	P35573	0	Glycogen debranching enzyme (Glycogen debrancher) [Includes: 4-alpha-glucanotransferase (EC 2.4.1.25) (Oligo-1,4-1,4-glucantransferase); Amylo-alpha-1,6-glucosidase (Amylo-1,6-glucosidase) (EC 3.2.1.33) (Dextrin 6-alpha-D-glucosidase)]	AGL GDE	Homo sapiens (Human)
Asp1_01841	A4Q9E5	0	Tubulin monoglycylase TTLL3 (EC 6.3.2.-) (Tubulin--tyrosine ligase-like protein 3)	Ttll3	Mus musculus (Mouse)
Asp1_01842	A4Q9E5	0	Tubulin monoglycylase TTLL3 (EC 6.3.2.-) (Tubulin--tyrosine ligase-like protein 3)	Ttll3	Mus musculus (Mouse)
Asp1_01843	Q9H1I8	9.88e-41	Activating signal cointegrator 1 complex subunit 2 (ASC-1 complex subunit p100) (Trip4 complex subunit p100)	ASCC2 ASC1P100 RQT3	Homo sapiens (Human)
Asp1_01845	Q6DG99	2.9e-26	BTB/POZ domain-containing protein KCTD6	kctd6 zgc:91884	Danio rerio (Zebrafish) (Brachydanio rerio)
Asp1_01847	Q6DG99	9.92e-31	BTB/POZ domain-containing protein KCTD6	kctd6 zgc:91884	Danio rerio (Zebrafish) (Brachydanio rerio)
Asp1_01848	Q4G0X4	1.39e-29	BTB/POZ domain-containing protein KCTD21 (KCASH2 protein) (Potassium channel tetramerization domain-containing protein 21)	KCTD21	Homo sapiens (Human)
Asp1_01849	Q795M8	4.83e-07	Putative potassium channel protein YugO	yugO BSU31322 BSU31320	Bacillus subtilis (strain 168)
Asp1_01850	Q90867	8.28e-83	Hepatocyte nuclear factor 1-alpha (HNF-1-alpha) (HNF-1A) (Transcription factor 1) (TCF-1)	HNF1A TCF1	Gallus gallus (Chicken)
Asp1_01851	Q80XJ3	1.27e-35	Tetratricopeptide repeat protein 28 (TPR repeat protein 28)	Ttc28 Kiaa1043 Tprbk	Mus musculus (Mouse)
Asp1_01852	Q9R080	2.35e-26	G-protein-signaling modulator 1 (Activator of G-protein signaling 3)	Gpsm1 Ags3	Rattus norvegicus (Rat)
Asp1_01853	Q96AY4	1.84e-48	Tetratricopeptide repeat protein 28 (TPR repeat protein 28) (TPR repeat-containing big gene cloned at Keio)	TTC28 KIAA1043 TPRBK	Homo sapiens (Human)
Asp1_01854	Q80XJ3	4.86e-34	Tetratricopeptide repeat protein 28 (TPR repeat protein 28)	Ttc28 Kiaa1043 Tprbk	Mus musculus (Mouse)
Asp1_01855	Q5R5L7	1.38e-24	Arrestin domain-containing protein 3	ARRDC3	Pongo abelii (Sumatran orangutan) (Pongo pygmaeus abelii)
Asp1_01856	Q5R5L7	1.28e-17	Arrestin domain-containing protein 3	ARRDC3	Pongo abelii (Sumatran orangutan) (Pongo pygmaeus abelii)
Asp1_01857	Q6TXF1	4.26e-17	Arrestin domain-containing protein 3 (Liver regeneration-related protein LRRG00048)	Arrdc3	Rattus norvegicus (Rat)
Asp1_01858	O50655	5.04e-07	Integrase/recombinase xerD homolog	xerD	Selenomonas ruminantium
Asp1_01859	P10394	1.1e-10	Retrovirus-related Pol polyprotein from transposon 412 [Includes: Protease (EC 3.4.23.-); Reverse transcriptase (EC 2.7.7.49); Endonuclease]	POL ORF3	Drosophila melanogaster (Fruit fly)
Asp1_01860	Q7ZXQ9	5.37e-90	Drebrin-like protein A	dbnl-a	Xenopus laevis (African clawed frog)
Asp1_01862	Q925F4	1.44e-53	RING finger protein 37 (EC 2.3.2.27) (RING-type E3 ubiquitin transferase RNF37) (U-box domain-containing protein 5) (UbcM4-interacting protein 5)	Ubox5 Rnf37 Uip5	Mus musculus (Mouse)
Asp1_01863	Q5JSJ4	1.19e-177	Integrator complex subunit 6-like (Protein DDX26B)	INTS6L DDX26B	Homo sapiens (Human)
Asp1_01864	Q640I9	2.1e-180	Lysine-specific demethylase 2B (EC 1.14.11.27) (F-box and leucine-rich repeat protein 10) (F-box/LRR-repeat protein 10) (JmjC domain-containing histone demethylation protein 1B) ([Histone-H3]-lysine-36 demethylase 1B)	kdm2b fbxl10 jhdm1b	Xenopus laevis (African clawed frog)
Asp1_01865	C3YZ51	7.43e-180	Ubiquitin-like modifier-activating enzyme 5 (Ubiquitin-activating enzyme 5)	BRAFLDRAFT_113714	Branchiostoma floridae (Florida lancelet) (Amphioxus)
Asp1_01866	P15336	1.58e-82	Cyclic AMP-dependent transcription factor ATF-2 (cAMP-dependent transcription factor ATF-2) (Activating transcription factor 2) (Cyclic AMP-responsive element-binding protein 2) (CREB-2) (cAMP-responsive element-binding protein 2) (HB16) (cAMP response element-binding protein CRE-BP1)	ATF2 CREB2 CREBP1	Homo sapiens (Human)
Asp1_01867	P15336	2.18e-40	Cyclic AMP-dependent transcription factor ATF-2 (cAMP-dependent transcription factor ATF-2) (Activating transcription factor 2) (Cyclic AMP-responsive element-binding protein 2) (CREB-2) (cAMP-responsive element-binding protein 2) (HB16) (cAMP response element-binding protein CRE-BP1)	ATF2 CREB2 CREBP1	Homo sapiens (Human)
Asp1_01868	Q9JJP6	1.73e-66	Tumor protein 63 (p63) (Keratinocyte transcription factor KET) (Transformation-related protein 63) (TP63) (Tumor protein p73-like) (p73L)	Tp63 Ket P63 Tp73l Trp63	Rattus norvegicus (Rat)
Asp1_01869	Q9XSK8	5.2e-66	Tumor protein p73 (p53-like transcription factor) (p53-related protein)	TP73 P73	Chlorocebus aethiops (Green monkey) (Cercopithecus aethiops)
Asp1_01870	Q9W770	8.26e-21	Spondin-1 (F-spondin)	SPON1	Gallus gallus (Chicken)
Asp1_01875	Q3T042	7.63e-95	RNA-binding protein NOB1 (EC 3.1.-.-)	NOB1	Bos taurus (Bovine)
Asp1_01876	Q8BW10	6.44e-36	RNA-binding protein NOB1 (EC 3.1.-.-)	Nob1	Mus musculus (Mouse)
Asp1_01877	P48039	3.25e-24	Melatonin receptor type 1A (Mel-1A-R) (Mel1a receptor)	MTNR1A	Homo sapiens (Human)
Asp1_01878	Q5UNS8	2.65e-32	Uncharacterized protein R665	MIMI_R665	Acanthamoeba polyphaga mimivirus (APMV)
Asp1_01879	Q5UNS8	6.3e-15	Uncharacterized protein R665	MIMI_R665	Acanthamoeba polyphaga mimivirus (APMV)
Asp1_01880	Q95SX7	1.41e-24	Probable RNA-directed DNA polymerase from transposon BS (EC 2.7.7.49) (Reverse transcriptase)	RTase	Drosophila melanogaster (Fruit fly)
Asp1_01887	Q7ZYF2	1.74e-39	Translationally-controlled tumor protein homolog (TCTP)	tpt1	Xenopus laevis (African clawed frog)
Asp1_01889	Q96QG7	0	Myotubularin-related protein 9 (Inactive phosphatidylinositol 3-phosphatase 9)	MTMR9 C8orf9 MTMR8	Homo sapiens (Human)
Asp1_01890	Q15326	1.99e-89	Zinc finger MYND domain-containing protein 11 (Adenovirus 5 E1A-binding protein) (Bone morphogenetic protein receptor-associated molecule 1) (Protein BS69)	ZMYND11 BRAM1 BS69	Homo sapiens (Human)
Asp1_01891	O57525	8.35e-88	Steroid 17-alpha-hydroxylase/17,20 lyase (EC 1.14.14.19) (EC 1.14.14.32) (17-alpha-hydroxyprogesterone aldolase) (CYPXVII) (Cytochrome P450 17A1) (Cytochrome P450-C17) (Cytochrome P450c17)	CYP17A1 CYP17	Rana dybowskii (Dybovsky's frog) (Korean brown frog)
Asp1_01893	Q9P2E3	0	NFX1-type zinc finger-containing protein 1	ZNFX1 KIAA1404	Homo sapiens (Human)
Asp1_01896	Q99P25	4.2e-139	Translin-associated factor X-interacting protein 1 (Trax-interacting protein 1)	Tsnaxip1 Txi1	Mus musculus (Mouse)
Asp1_01897	Q28FC1	3.2e-85	Ubiquitin-conjugating enzyme E2 W (EC 2.3.2.23) (E2 ubiquitin-conjugating enzyme W) (N-terminal E2 ubiquitin-conjugating enzyme) (EC 2.3.2.25) (Ubiquitin carrier protein W) (Ubiquitin-protein ligase W)	ube2w TEgg096e02.1	Xenopus tropicalis (Western clawed frog) (Silurana tropicalis)
Asp1_01898	Q08DG6	5.71e-145	Cytochrome c oxidase assembly protein COX15 homolog	COX15	Bos taurus (Bovine)
Asp1_01899	Q9WU56	3.72e-104	Pseudouridylate synthase 1 homolog (EC 5.4.99.-) (tRNA pseudouridine synthase 1) (EC 5.4.99.12) (tRNA pseudouridine(38-40) synthase) (tRNA pseudouridylate synthase I) (tRNA-uridine isomerase I)	Pus1 MNCb-0873	Mus musculus (Mouse)
Asp1_01900	Q4KM92	4.52e-21	Pseudouridylate synthase 1 homolog (EC 5.4.99.-) (tRNA pseudouridine synthase 1) (EC 5.4.99.12) (tRNA pseudouridine(38-40) synthase) (tRNA pseudouridylate synthase I) (tRNA-uridine isomerase I)	Pus1	Rattus norvegicus (Rat)
Asp1_01901	Q9WU56	4.51e-70	Pseudouridylate synthase 1 homolog (EC 5.4.99.-) (tRNA pseudouridine synthase 1) (EC 5.4.99.12) (tRNA pseudouridine(38-40) synthase) (tRNA pseudouridylate synthase I) (tRNA-uridine isomerase I)	Pus1 MNCb-0873	Mus musculus (Mouse)
Asp1_01902	B9EJ86	0	Oxysterol-binding protein-related protein 8 (ORP-8) (OSBP-related protein 8)	Osbpl8 Kiaa1451 Orp8	Mus musculus (Mouse)
Asp1_01903	P54654	1.61e-113	Adenylyl cyclase-associated protein (CAP)	cap DDB_G0288769	Dictyostelium discoideum (Social amoeba)
Asp1_01907	Q8NDI1	2.71e-25	EH domain-binding protein 1	EHBP1 KIAA0903 NACSIN	Homo sapiens (Human)
Asp1_01908	Q8R1F9	3.37e-69	Ribonuclease P protein subunit p40 (RNaseP protein p40)	Rpp40	Mus musculus (Mouse)
Asp1_01909	Q1T765	1.69e-25	Centromere protein N (CENP-N)	CENPN	Gallus gallus (Chicken)
Asp1_01911	Q6L9W6	7.07e-12	Beta-1,4-N-acetylgalactosaminyltransferase 3 (B4GalNAcT3) (Beta4GalNAc-T3) (Beta4GalNAcT3) (EC 2.4.1.244) (Beta-1,4-N-acetylgalactosaminyltransferase III) (N-acetyl-beta-glucosaminyl-glycoprotein 4-beta-N-acetylgalactosaminyltransferase 2) (NGalNAc-T2)	B4GALNT3	Homo sapiens (Human)
Asp1_01912	Q6L9W6	3.55e-10	Beta-1,4-N-acetylgalactosaminyltransferase 3 (B4GalNAcT3) (Beta4GalNAc-T3) (Beta4GalNAcT3) (EC 2.4.1.244) (Beta-1,4-N-acetylgalactosaminyltransferase III) (N-acetyl-beta-glucosaminyl-glycoprotein 4-beta-N-acetylgalactosaminyltransferase 2) (NGalNAc-T2)	B4GALNT3	Homo sapiens (Human)
Asp1_01913	Q149F3	0	Eukaryotic peptide chain release factor GTP-binding subunit ERF3B (Eukaryotic peptide chain release factor subunit 3b) (eRF3b) (EC 3.6.5.-) (G1 to S phase transition protein 2 homolog)	Gspt2 Erf3b	Mus musculus (Mouse)
Asp1_01914	Q149F3	0	Eukaryotic peptide chain release factor GTP-binding subunit ERF3B (Eukaryotic peptide chain release factor subunit 3b) (eRF3b) (EC 3.6.5.-) (G1 to S phase transition protein 2 homolog)	Gspt2 Erf3b	Mus musculus (Mouse)
Asp1_01915	Q6ZW49	1.07e-112	PAX-interacting protein 1 (PAX transactivation activation domain-interacting protein)	PAXIP1 PAXIP1L PTIP CAGF28	Homo sapiens (Human)
Asp1_01916	P0C6B8	1.12e-20	Sushi, von Willebrand factor type A, EGF and pentraxin domain-containing protein 1	Svep1	Rattus norvegicus (Rat)
Asp1_01918	Q6WBX8	3.18e-79	Cell cycle checkpoint control protein RAD9B (DNA repair exonuclease rad9 homolog B) (hRAD9B)	RAD9B	Homo sapiens (Human)
Asp1_01919	Q6WBX8	9.62e-80	Cell cycle checkpoint control protein RAD9B (DNA repair exonuclease rad9 homolog B) (hRAD9B)	RAD9B	Homo sapiens (Human)
Asp1_01921	B0S6T2	3.2e-177	Solute carrier family 15 member 2 (Peptide transporter 2) (PEPT2)	slc15a2	Danio rerio (Zebrafish) (Brachydanio rerio)
Asp1_01922	Q6P819	0	CCR4-NOT transcription complex subunit 9 (Cell differentiation protein RQCD1 homolog) (Rcd-1)	cnot9 rcd1 rqcd1 TNeu111l17.1	Xenopus tropicalis (Western clawed frog) (Silurana tropicalis)
Asp1_01923	Q8HXQ3	5.56e-69	Superoxide dismutase [Cu-Zn] (EC 1.15.1.1)	SOD1	Hylobates lar (Lar gibbon) (White-handed gibbon)
Asp1_01924	Q96PU5	0	E3 ubiquitin-protein ligase NEDD4-like (EC 2.3.2.26) (EC 2.3.2.36) (HECT-type E3 ubiquitin transferase NED4L) (NEDD4.2) (Nedd4-2)	NEDD4L KIAA0439 NEDL3	Homo sapiens (Human)
Asp1_01925	Q8CFI0	0	E3 ubiquitin-protein ligase NEDD4-like (EC 2.3.2.26) (EC 2.3.2.36) (HECT-type E3 ubiquitin transferase NED4L) (NEDD4.2) (Nedd4-2)	Nedd4l Kiaa0439 Nedd4b	Mus musculus (Mouse)
Asp1_01926	Q92625	1.78e-08	Ankyrin repeat and SAM domain-containing protein 1A (Odin)	ANKS1A ANKS1 KIAA0229 ODIN	Homo sapiens (Human)
Asp1_01927	Q812A3	7.44e-10	Ankyrin repeat domain-containing protein 23 (Diabetes-related ankyrin repeat protein)	Ankrd23 Darp	Mus musculus (Mouse)
Asp1_01928	P34269	4.19e-08	Putative tyrosinase-like protein tyr-1	tyr-1 C02C2.1/C02C2.2	Caenorhabditis elegans
Asp1_01929	Q923Y9	4.26e-14	Trace amine-associated receptor 1 (TaR-1) (Trace amine receptor 1)	Taar1 Ta1 Tar1 Trar1	Rattus norvegicus (Rat)
Asp1_01930	P41968	3.26e-09	Melanocortin receptor 3 (MC3-R)	MC3R	Homo sapiens (Human)
Asp1_01931	Q9Y6N7	6.14e-17	Roundabout homolog 1 (Deleted in U twenty twenty) (H-Robo-1)	ROBO1 DUTT1	Homo sapiens (Human)
Asp1_01935	P54651	5.84e-109	Heat shock cognate 90 kDa protein	hspD hsc90 hsp90 DDB_G0267400	Dictyostelium discoideum (Social amoeba)
Asp1_01936	P20147	9.95e-79	Heat shock 90 kDa protein homolog	NA	Plasmodium falciparum (isolate Palo Alto / Uganda)
Asp1_01937	Q07078	2.75e-153	Heat shock protein 81-3 (HSP81-3) (Gravity-specific protein GSC 381)	HSP81-3 Os09g0482400 P0463D04.35; Os09g0482600 LOC_Os09g30418	Oryza sativa subsp. japonica (Rice)
Asp1_01938	Q5T2S8	0	Outer dynein arm-docking complex subunit 2 (Armadillo repeat-containing protein 4)	ODAD2 ARMC4	Homo sapiens (Human)
Asp1_01939	Q86UC2	7.92e-135	Radial spoke head protein 3 homolog (A-kinase anchor protein RSPH3) (Radial spoke head-like protein 2)	RSPH3 RSHL2 RSP3	Homo sapiens (Human)
Asp1_01942	Q9D845	1.56e-84	Testis-expressed protein 9 (Testis-specifically expressed protein 1) (Tsec-1)	Tex9	Mus musculus (Mouse)
Asp1_01943	P34098	8.07e-37	Lysosomal alpha-mannosidase (Laman) (EC 3.2.1.24) (Alpha-D-mannoside mannohydrolase) (Alpha-mannosidase A) [Cleaved into: Alpha-mannosidase 60 kDa subunit; Alpha-mannosidase 58 kDa subunit]	manA DDB_G0292206	Dictyostelium discoideum (Social amoeba)
Asp1_01944	Q9DAR0	1.69e-12	Cilia- and flagella-associated protein 90 (Y regulated sperm protein)	Cfap90	Mus musculus (Mouse)
Asp1_01945	Q5XJN2	5.61e-53	Gamma-interferon-inducible lysosomal thiol reductase (EC 1.8.-.-) (Gamma-interferon-inducible protein IP-30)	ifi30 GILT	Danio rerio (Zebrafish) (Brachydanio rerio)
Asp1_01946	G3M4F8	3.37e-23	Octopamine receptor beta-2R (CsOA2B2)	OA2B2	Chilo suppressalis (Asiatic rice borer moth)
Asp1_01947	O46470	7.06e-180	Regulator of G-protein signaling 7 (RGS7)	RGS7	Bos taurus (Bovine)
Asp1_01948	Q8WXW3	0	Progesterone-induced-blocking factor 1 (PIBF) (Centrosomal protein of 90 kDa) (CEP90)	PIBF1 C13orf24 PIBF	Homo sapiens (Human)
Asp1_01949	O95671	4.45e-64	Probable bifunctional dTTP/UTP pyrophosphatase/methyltransferase protein [Includes: dTTP/UTP pyrophosphatase (dTTPase/UTPase) (EC 3.6.1.9) (Nucleoside triphosphate pyrophosphatase) (Nucleotide pyrophosphatase) (Nucleotide PPase); N-acetylserotonin O-methyltransferase-like protein (ASMTL) (EC 2.1.1.-)]	ASMTL	Homo sapiens (Human)
Asp1_01950	O95671	9.39e-61	Probable bifunctional dTTP/UTP pyrophosphatase/methyltransferase protein [Includes: dTTP/UTP pyrophosphatase (dTTPase/UTPase) (EC 3.6.1.9) (Nucleoside triphosphate pyrophosphatase) (Nucleotide pyrophosphatase) (Nucleotide PPase); N-acetylserotonin O-methyltransferase-like protein (ASMTL) (EC 2.1.1.-)]	ASMTL	Homo sapiens (Human)
Asp1_01951	Q6TLI7	2.22e-16	Adenosine receptor A2a	ADORA2A	Equus caballus (Horse)
Asp1_01953	P57756	4.01e-55	Ficolin-2 (Collagen/fibrinogen domain-containing protein 2) (Ficolin-B) (Ficolin-beta) (L-ficolin)	Fcn2 Fcnb	Rattus norvegicus (Rat)
Asp1_01954	P57756	1.02e-56	Ficolin-2 (Collagen/fibrinogen domain-containing protein 2) (Ficolin-B) (Ficolin-beta) (L-ficolin)	Fcn2 Fcnb	Rattus norvegicus (Rat)
Asp1_01955	C6C0B2	9.87e-07	D-alanine--D-alanine ligase (EC 6.3.2.4) (D-Ala-D-Ala ligase) (D-alanylalanine synthetase)	ddl Desal_0981	Maridesulfovibrio salexigens (strain ATCC 14822 / DSM 2638 / NCIMB 8403 / VKM B-1763) (Desulfovibrio salexigens)
Asp1_01956	Q2JJV2	2.26e-18	D-alanine--D-alanine ligase (EC 6.3.2.4) (D-Ala-D-Ala ligase) (D-alanylalanine synthetase)	ddl CYB_2109	Synechococcus sp. (strain JA-2-3B'a(2-13)) (Cyanobacteria bacterium Yellowstone B-Prime)
Asp1_01957	Q923Y9	3.45e-16	Trace amine-associated receptor 1 (TaR-1) (Trace amine receptor 1)	Taar1 Ta1 Tar1 Trar1	Rattus norvegicus (Rat)
Asp1_01959	A7E2V4	6.95e-175	Zinc finger SWIM domain-containing protein 8	ZSWIM8 KIAA0913	Homo sapiens (Human)
Asp1_01960	Q8IW92	9.12e-174	Beta-galactosidase-1-like protein 2 (EC 3.2.1.-)	GLB1L2 MSTP014 UNQ210/PRO236	Homo sapiens (Human)
Asp1_01961	Q3UPY5	2.99e-112	Beta-galactosidase-1-like protein 2 (EC 3.2.1.-)	Glb1l2	Mus musculus (Mouse)
Asp1_01962	P13686	1.11e-101	Tartrate-resistant acid phosphatase type 5 (TR-AP) (EC 3.1.3.2) (Tartrate-resistant acid ATPase) (TrATPase) (Type 5 acid phosphatase)	ACP5	Homo sapiens (Human)
Asp1_01963	P13686	4.71e-105	Tartrate-resistant acid phosphatase type 5 (TR-AP) (EC 3.1.3.2) (Tartrate-resistant acid ATPase) (TrATPase) (Type 5 acid phosphatase)	ACP5	Homo sapiens (Human)
Asp1_01964	P13686	1.08e-95	Tartrate-resistant acid phosphatase type 5 (TR-AP) (EC 3.1.3.2) (Tartrate-resistant acid ATPase) (TrATPase) (Type 5 acid phosphatase)	ACP5	Homo sapiens (Human)
Asp1_01965	P13686	4.33e-99	Tartrate-resistant acid phosphatase type 5 (TR-AP) (EC 3.1.3.2) (Tartrate-resistant acid ATPase) (TrATPase) (Type 5 acid phosphatase)	ACP5	Homo sapiens (Human)
Asp1_01966	Q6ICG6	6.12e-92	Uncharacterized protein KIAA0930	KIAA0930 C22orf9	Homo sapiens (Human)
Asp1_01967	Q19673	6.42e-14	Putative tyrosinase-like protein tyr-3	tyr-3 F21C3.2	Caenorhabditis elegans
Asp1_01968	F1RB95	4.06e-50	E3 ubiquitin-protein ligase RNF14 (EC 2.3.2.31) (RING finger protein 14)	rnf14	Danio rerio (Zebrafish) (Brachydanio rerio)
Asp1_01970	P23359	5.33e-100	Bone morphogenetic protein 7 (BMP-7) (Osteogenic protein 1) (OP-1)	Bmp7 Bmp-7 Op1	Mus musculus (Mouse)
Asp1_01972	Q6IWH7	0	Anoctamin-7 (Dresden transmembrane protein of the prostate) (D-TMPP) (IPCA-5) (New gene expressed in prostate) (Prostate cancer-associated protein 5) (Transmembrane protein 16G)	ANO7 NGEP PCANAP5 TMEM16G	Homo sapiens (Human)
Asp1_01973	Q14AT5	0	Anoctamin-7 (New gene expressed in prostate homolog) (Transmembrane protein 16G)	Ano7 Ngep Tmem16g	Mus musculus (Mouse)
Asp1_01975	Q9JLG8	2.4e-34	Calpain-15 (EC 3.4.22.-) (Small optic lobes homolog)	Capn15 Solh	Mus musculus (Mouse)
Asp1_01976	Q61382	3.76e-17	TNF receptor-associated factor 4 (EC 2.3.2.27) (Cysteine-rich motif associated to RING and Traf domains protein 1)	Traf4 Cart1	Mus musculus (Mouse)
Asp1_01977	Q9BUZ4	8.61e-38	TNF receptor-associated factor 4 (EC 2.3.2.27) (Cysteine-rich domain associated with RING and Traf domains protein 1) (Metastatic lymph node gene 62 protein) (MLN 62) (RING finger protein 83)	TRAF4 CART1 MLN62 RNF83	Homo sapiens (Human)
Asp1_01978	Q61382	1.06e-18	TNF receptor-associated factor 4 (EC 2.3.2.27) (Cysteine-rich motif associated to RING and Traf domains protein 1)	Traf4 Cart1	Mus musculus (Mouse)
Asp1_01980	Q24292	8.14e-34	Protein dachsous (Adherin)	ds CG17941	Drosophila melanogaster (Fruit fly)
Asp1_01981	A2VDD2	5.82e-25	Dynein light chain Tctex-type 5-B (Tctex1 domain-containing protein 1-B)	Dynlt5-b tctex1d1-b	Xenopus laevis (African clawed frog)
Asp1_01982	Q6MZW2	3.24e-22	Follistatin-related protein 4 (Follistatin-like protein 4)	FSTL4 KIAA1061	Homo sapiens (Human)
Asp1_01983	P63009	0	AP-2 complex subunit beta (AP105B) (Adaptor protein complex AP-2 subunit beta) (Adaptor-related protein complex 2 subunit beta) (Beta-2-adaptin) (Beta-adaptin) (Clathrin assembly protein complex 2 beta large chain) (Plasma membrane adaptor HA2/AP2 adaptin beta subunit)	AP2B1 CLAPB1	Bos taurus (Bovine)
Asp1_01984	P13497	7.16e-14	Bone morphogenetic protein 1 (BMP-1) (EC 3.4.24.19) (Mammalian tolloid protein) (mTld) (Procollagen C-proteinase) (PCP)	BMP1 PCOLC	Homo sapiens (Human)
Asp1_01985	P98063	3.96e-14	Bone morphogenetic protein 1 (BMP-1) (EC 3.4.24.19) (Mammalian tolloid protein) (mTld) (Procollagen C-proteinase) (PCP)	Bmp1	Mus musculus (Mouse)
Asp1_01986	P98063	1.01e-15	Bone morphogenetic protein 1 (BMP-1) (EC 3.4.24.19) (Mammalian tolloid protein) (mTld) (Procollagen C-proteinase) (PCP)	Bmp1	Mus musculus (Mouse)
Asp1_01987	P13497	8.81e-16	Bone morphogenetic protein 1 (BMP-1) (EC 3.4.24.19) (Mammalian tolloid protein) (mTld) (Procollagen C-proteinase) (PCP)	BMP1 PCOLC	Homo sapiens (Human)
Asp1_01988	Q566X8	2.26e-32	Diencephalon/mesencephalon homeobox protein 1-B	dmbx1b mbx2 zgc:112395	Danio rerio (Zebrafish) (Brachydanio rerio)
Asp1_01991	O77649	8.88e-73	UDP-glucuronosyltransferase 2B20 (UDPGT 2B20) (EC 2.4.1.17)	UGT2B20	Macaca fascicularis (Crab-eating macaque) (Cynomolgus monkey)
Asp1_01992	Q9HAR2	8.33e-32	Adhesion G protein-coupled receptor L3 (Calcium-independent alpha-latrotoxin receptor 3) (CIRL-3) (Latrophilin-3) (Lectomedin-3)	ADGRL3 KIAA0768 LEC3 LPHN3	Homo sapiens (Human)
Asp1_01993	C6KFA3	7.95e-15	Adhesion G-protein coupled receptor G6 (G-protein coupled receptor 126) [Cleaved into: ADGRG6 N-terminal fragment (ADGRG6-NTF); ADGRG6 C-terminal fragment (ADGRG6-CTF)]	adgrg6 gpr126	Danio rerio (Zebrafish) (Brachydanio rerio)
Asp1_01994	A6QLU6	6.47e-28	Adhesion G-protein coupled receptor D1 (G-protein coupled receptor 133)	ADGRD1 GPR133	Bos taurus (Bovine)
Asp1_01995	Q9HAR2	5.65e-35	Adhesion G protein-coupled receptor L3 (Calcium-independent alpha-latrotoxin receptor 3) (CIRL-3) (Latrophilin-3) (Lectomedin-3)	ADGRL3 KIAA0768 LEC3 LPHN3	Homo sapiens (Human)
Asp1_01996	P38446	4.31e-08	Nuclease (EC 3.1.30.-) (Endonuclease)	nucA all7362	Nostoc sp. (strain PCC 7120 / SAG 25.82 / UTEX 2576)
Asp1_01997	Q96CG8	2.66e-42	Collagen triple helix repeat-containing protein 1	CTHRC1 UNQ762/PRO1550	Homo sapiens (Human)
Asp1_01998	Q96CG8	8.84e-41	Collagen triple helix repeat-containing protein 1	CTHRC1 UNQ762/PRO1550	Homo sapiens (Human)
Asp1_01999	Q96CG8	1.26e-40	Collagen triple helix repeat-containing protein 1	CTHRC1 UNQ762/PRO1550	Homo sapiens (Human)
Asp1_02000	Q96CG8	2.26e-41	Collagen triple helix repeat-containing protein 1	CTHRC1 UNQ762/PRO1550	Homo sapiens (Human)
Asp1_02001	Q96CG8	8.35e-42	Collagen triple helix repeat-containing protein 1	CTHRC1 UNQ762/PRO1550	Homo sapiens (Human)
Asp1_02002	Q3TZZ7	1.51e-126	Extended synaptotagmin-2 (E-Syt2)	Esyt2 D12Ertd551e Fam62b	Mus musculus (Mouse)
Asp1_02003	A0FGR8	2.53e-34	Extended synaptotagmin-2 (E-Syt2) (Chr2Syt)	ESYT2 FAM62B KIAA1228	Homo sapiens (Human)
Asp1_02004	Q95LU3	1e-65	Fibrinogen C domain-containing protein 1	FIBCD1 QtsA-17952	Macaca fascicularis (Crab-eating macaque) (Cynomolgus monkey)
Asp1_02005	D8VNS7	1.13e-65	Ryncolin-1	NA	Cerberus rynchops (Dog-faced water snake)
Asp1_02006	Q95LU3	3.61e-60	Fibrinogen C domain-containing protein 1	FIBCD1 QtsA-17952	Macaca fascicularis (Crab-eating macaque) (Cynomolgus monkey)
Asp1_02009	P29145	2.91e-142	PC3-like endoprotease variant B (EC 3.4.21.-) (SPC3)	NA	Hydra vulgaris (Hydra) (Hydra attenuata)
Asp1_02013	Q91X83	0	S-adenosylmethionine synthase isoform type-1 (AdoMet synthase 1) (EC 2.5.1.6) (Methionine adenosyltransferase 1) (MAT 1)	Mat1a	Mus musculus (Mouse)
Asp1_02014	Q8IZF0	0	Sodium leak channel NALCN (CanIon) (Sodium leak channel non-selective protein) (Voltage gated channel-like protein 1)	NALCN VGCNL1	Homo sapiens (Human)
Asp1_02015	P15206	8.78e-114	G2/mitotic-specific cyclin-B	NA	Marthasterias glacialis (Spiny starfish)
Asp1_02016	P15206	6.98e-83	G2/mitotic-specific cyclin-B	NA	Marthasterias glacialis (Spiny starfish)
Asp1_02020	Q4LBB9	1.93e-15	Octopamine receptor beta-2R (DmOct-beta-12) (DmOct-beta-2R)	Octbeta2R Octbeta2 CG33976	Drosophila melanogaster (Fruit fly)
Asp1_02023	Q92900	1.48e-76	Regulator of nonsense transcripts 1 (EC 3.6.4.12) (EC 3.6.4.13) (ATP-dependent helicase RENT1) (Nonsense mRNA reducing factor 1) (NORF1) (Up-frameshift suppressor 1 homolog) (hUpf1)	UPF1 KIAA0221 RENT1	Homo sapiens (Human)
Asp1_02024	Q7XM31	9.43e-22	Probable RNA-dependent RNA polymerase 2 (OsRDR2) (EC 2.7.7.48)	RDR2 Os04g0465700 LOC_Os04g39160 OSJNBb0048E02.13	Oryza sativa subsp. japonica (Rice)
Asp1_02026	Q5UPF8	4.07e-19	Putative ankyrin repeat protein L88	MIMI_L88	Acanthamoeba polyphaga mimivirus (APMV)
Asp1_02027	Q9H4G4	2.37e-20	Golgi-associated plant pathogenesis-related protein 1 (GAPR-1) (Golgi-associated PR-1 protein) (Glioma pathogenesis-related protein 2) (GliPR 2)	GLIPR2 C9orf19 GAPR1	Homo sapiens (Human)
Asp1_02028	Q9DER7	1.58e-19	Tolloid-like protein 1 (EC 3.4.24.-) (Chicken tolloid-like protein 1) (Metalloprotease colloid)	TLL1	Gallus gallus (Chicken)
Asp1_02029	Q9DER7	1.52e-19	Tolloid-like protein 1 (EC 3.4.24.-) (Chicken tolloid-like protein 1) (Metalloprotease colloid)	TLL1	Gallus gallus (Chicken)
Asp1_02030	P30051	0	Transcriptional enhancer factor TEF-1 (NTEF-1) (Protein GT-IIC) (TEA domain family member 1) (TEAD-1) (Transcription factor 13) (TCF-13)	Tead1 Tcf13 Tef-1 Tef1	Mus musculus (Mouse)
Asp1_02035	C3VPR6	3.82e-09	Protein NLRC5	Nlrc5	Mus musculus (Mouse)
Asp1_02036	C3VPR6	2.06e-08	Protein NLRC5	Nlrc5	Mus musculus (Mouse)
Asp1_02037	C3VPR6	9.77e-08	Protein NLRC5	Nlrc5	Mus musculus (Mouse)
Asp1_02038	P69478	9.3e-43	Carbohydrate sulfotransferase 11 (EC 2.8.2.5) (Chondroitin 4-O-sulfotransferase 1) (Chondroitin 4-sulfotransferase 1) (C4S-1) (C4ST-1) (C4ST1)	Chst11	Rattus norvegicus (Rat)
Asp1_02042	Q9UBS5	2.99e-49	Gamma-aminobutyric acid type B receptor subunit 1 (GABA-B receptor 1) (GABA-B-R1) (GABA-BR1) (GABABR1) (Gb1)	GABBR1 GPRC3A	Homo sapiens (Human)
Asp1_02043	O75899	1.33e-114	Gamma-aminobutyric acid type B receptor subunit 2 (GABA-B receptor 2) (GABA-B-R2) (GABA-BR2) (GABABR2) (Gb2) (G-protein coupled receptor 51) (HG20)	GABBR2 GPR51 GPRC3B	Homo sapiens (Human)
Asp1_02044	Q8NA23	4.06e-79	WD repeat-containing protein 31	WDR31	Homo sapiens (Human)
Asp1_02045	P20794	0	Serine/threonine-protein kinase MAK (EC 2.7.11.1) (Male germ cell-associated kinase)	MAK	Homo sapiens (Human)
Asp1_02046	A1L3F4	4.37e-128	RNA-binding protein MEX3B (RING finger and KH domain-containing protein 3)	mex3b rkhd3	Xenopus laevis (African clawed frog)
Asp1_02047	Q8BYY4	2.94e-31	Tetratricopeptide repeat protein 39B (TPR repeat protein 39B)	Ttc39b T39	Mus musculus (Mouse)
Asp1_02048	Q28DB0	1.41e-37	Tetratricopeptide repeat protein 39B (TPR repeat protein 39B)	ttc39b TEgg088o02.1	Xenopus tropicalis (Western clawed frog) (Silurana tropicalis)
Asp1_02049	Q95LT8	2e-105	Tetratricopeptide repeat protein 39B (TPR repeat protein 39B)	TTC39B QtsA-17834 QtsA-18070	Macaca fascicularis (Crab-eating macaque) (Cynomolgus monkey)
Asp1_02050	Q9M2U3	2.78e-39	Protein ALP1-like (EC 3.1.-.-)	At3g55350 T22E16.10	Arabidopsis thaliana (Mouse-ear cress)
Asp1_02051	Q8BGX0	0	E3 ubiquitin-protein ligase TRIM23 (EC 2.3.2.27) (ADP-ribosylation factor domain-containing protein 1) (GTP-binding protein ARD-1) (RING-type E3 ubiquitin transferase TRIM23) (Tripartite motif-containing protein 23)	Trim23 Arfd1	Mus musculus (Mouse)
Asp1_02052	Q8TDB6	2.67e-30	E3 ubiquitin-protein ligase DTX3L (EC 2.3.2.27) (B-lymphoma- and BAL-associated protein) (Protein deltex-3-like) (RING-type E3 ubiquitin transferase DTX3L) (Rhysin-2) (Rhysin2)	DTX3L BBAP	Homo sapiens (Human)
Asp1_02054	P22033	0	Methylmalonyl-CoA mutase, mitochondrial (MCM) (EC 5.4.99.2) (Methylmalonyl-CoA isomerase)	MMUT MUT	Homo sapiens (Human)
Asp1_02056	Q5NL80	1.27e-09	Translation initiation factor IF-3	infC ZMO1906	Zymomonas mobilis subsp. mobilis (strain ATCC 31821 / ZM4 / CP4)
Asp1_02057	P86982	1.5e-25	Insoluble matrix shell protein 1 (IMSP1)	NA	Ruditapes philippinarum (Japanese littleneck clam) (Venerupis philippinarum)
Asp1_02058	Q01718	8.74e-11	Adrenocorticotropic hormone receptor (ACTH receptor) (ACTH-R) (Adrenocorticotropin receptor) (Melanocortin receptor 2) (MC2-R)	MC2R ACTHR	Homo sapiens (Human)
Asp1_02060	Q7Z401	0	C-myc promoter-binding protein (DENN domain-containing protein 4A)	DENND4A IRLB MYCPBP	Homo sapiens (Human)
Asp1_02061	P28758	1.26e-07	Superoxide dismutase [Cu-Zn] (EC 1.15.1.1)	sod1 SPAC821.10c	Schizosaccharomyces pombe (strain 972 / ATCC 24843) (Fission yeast)
Asp1_02062	P28758	3.61e-07	Superoxide dismutase [Cu-Zn] (EC 1.15.1.1)	sod1 SPAC821.10c	Schizosaccharomyces pombe (strain 972 / ATCC 24843) (Fission yeast)
Asp1_02063	P93258	1.94e-07	Superoxide dismutase [Cu-Zn] 1 (EC 1.15.1.1)	SODCC.1 SOD SOD1	Mesembryanthemum crystallinum (Common ice plant) (Cryophytum crystallinum)
Asp1_02064	Q8BG58	3.64e-77	Transmembrane prolyl 4-hydroxylase (P4H-TM) (EC 1.14.11.29) (Hypoxia-inducible factor prolyl hydroxylase 4) (HIF-PH4) (HIF-prolyl hydroxylase 4) (HPH-4)	P4htm Ph4	Mus musculus (Mouse)
Asp1_02067	Q75W95	1.35e-48	NK1 transcription factor-related protein 1 (Homeodomain protein Sax2) (NK1 transcription factor related 2-like,b)	nkx1.2lb nkx1.1 sax2	Danio rerio (Zebrafish) (Brachydanio rerio)
Asp1_02068	Q9VFC8	1.9e-118	Glycogen [starch] synthase (EC 2.4.1.11) (Glycogen synthase)	GlyS CG6904	Drosophila melanogaster (Fruit fly)
Asp1_02069	Q9VFC8	0	Glycogen [starch] synthase (EC 2.4.1.11) (Glycogen synthase)	GlyS CG6904	Drosophila melanogaster (Fruit fly)
Asp1_02070	P43140	7.47e-11	Alpha-1A adrenergic receptor (Alpha-1A adrenoreceptor) (Alpha-1A adrenoceptor) (Alpha-1C adrenergic receptor)	Adra1a Adra1c	Rattus norvegicus (Rat)
Asp1_02071	O13076	9.59e-12	Adenosine receptor A2b (Adenosine receptor 2b)	ADORA2B	Gallus gallus (Chicken)
Asp1_02073	Q7TPV2	3.96e-11	E3 ubiquitin-protein ligase DZIP3 (EC 2.3.2.27) (DAZ-interacting protein 3 homolog) (RING-type E3 ubiquitin transferase DZIP3)	Dzip3 Kiaa0675	Mus musculus (Mouse)
Asp1_02074	Q86Y13	2.04e-13	E3 ubiquitin-protein ligase DZIP3 (EC 2.3.2.27) (DAZ-interacting protein 3) (RING-type E3 ubiquitin transferase DZIP3) (RNA-binding ubiquitin ligase of 138 kDa) (hRUL138)	DZIP3 KIAA0675	Homo sapiens (Human)
Asp1_02081	Q5M845	4.03e-59	UPF0462 protein C4orf33 homolog	NA	Rattus norvegicus (Rat)
Asp1_02082	Q8N531	2.09e-42	F-box/LRR-repeat protein 6 (F-box and leucine-rich repeat protein 6) (F-box protein FBL6) (FBL6A)	FBXL6 FBL6	Homo sapiens (Human)
Asp1_02083	Q9NYG2	1.84e-91	Palmitoyltransferase ZDHHC3 (EC 2.3.1.225) (Acyltransferase ZDHHC3) (EC 2.3.1.-) (Protein DHHC1) (Zinc finger DHHC domain-containing protein 3) (DHHC-3)	ZDHHC3 HSD49	Homo sapiens (Human)
Asp1_02084	Q9NYG2	6.15e-64	Palmitoyltransferase ZDHHC3 (EC 2.3.1.225) (Acyltransferase ZDHHC3) (EC 2.3.1.-) (Protein DHHC1) (Zinc finger DHHC domain-containing protein 3) (DHHC-3)	ZDHHC3 HSD49	Homo sapiens (Human)
Asp1_02085	O13024	1.11e-45	Inner centromere protein A (XL-INCENP) (xINC) (xIncenp) (Mitotic phosphoprotein 130)	incenp-a	Xenopus laevis (African clawed frog)
Asp1_02087	Q90YI8	2.01e-27	T-cell acute lymphocytic leukemia protein 1 (TAL-1) (FrSCL) (Stem cell protein)	tal1 scl	Takifugu rubripes (Japanese pufferfish) (Fugu rubripes)
Asp1_02089	Q9CRB9	7.76e-12	MICOS complex subunit Mic19 (Coiled-coil-helix-coiled-coil-helix domain-containing protein 3)	Chchd3 Mic19	Mus musculus (Mouse)
Asp1_02090	Q5XIP9	3.36e-112	Transmembrane protein 43 (Protein LUMA)	Tmem43	Rattus norvegicus (Rat)
Asp1_02091	Q8L7C9	4.41e-33	Glutathione S-transferase U20 (AtGSTU20) (EC 2.5.1.18) (FIN219-interacting protein 1) (GST class-tau member 20)	GSTU20 FIP1 At1g78370 F3F9.11	Arabidopsis thaliana (Mouse-ear cress)
Asp1_02093	Q58A42	2.18e-155	Protein DD3-3	DD3-3 DDB_G0283095	Dictyostelium discoideum (Social amoeba)
Asp1_02094	B7K0L9	4.07e-35	Putative 8-amino-7-oxononanoate synthase (AONS) (EC 2.3.1.47) (7-keto-8-amino-pelargonic acid synthase) (7-KAP synthase) (8-amino-7-ketopelargonate synthase)	bioF PCC8801_0067	Rippkaea orientalis (strain PCC 8801 / RF-1) (Cyanothece sp. (strain PCC 8801))
Asp1_02095	Q5R947	2.35e-140	U3 small nucleolar ribonucleoprotein protein IMP4 (U3 snoRNP protein IMP4)	IMP4	Pongo abelii (Sumatran orangutan) (Pongo pygmaeus abelii)
Asp1_02096	Q4V7A6	3.67e-12	PHD finger protein 10 (BRG1-associated factor 45a) (BAF45a)	Phf10 Baf45a	Rattus norvegicus (Rat)
Asp1_02097	Q8AWW5	3.14e-19	Cysteine-rich motor neuron 1 protein (CRIM-1)	CRIM1	Gallus gallus (Chicken)
Asp1_02098	O43291	1.18e-32	Kunitz-type protease inhibitor 2 (Hepatocyte growth factor activator inhibitor type 2) (HAI-2) (Placental bikunin)	SPINT2 HAI2 KOP	Homo sapiens (Human)
Asp1_02099	O95251	2.06e-40	Histone acetyltransferase KAT7 (EC 2.3.1.48) (Histone acetyltransferase binding to ORC1) (Lysine acetyltransferase 7) (MOZ, YBF2/SAS3, SAS2 and TIP60 protein 2) (MYST-2)	KAT7 HBO1 HBOa MYST2	Homo sapiens (Human)
Asp1_02100	Q810T5	4.47e-172	Histone acetyltransferase KAT7 (EC 2.3.1.48) (Histone acetyltransferase binding to ORC1) (Lysine acetyltransferase 7) (MOZ, YBF2/SAS3, SAS2 and TIP60 protein 2) (MYST-2)	Kat7 Hbo1 Myst2	Rattus norvegicus (Rat)
Asp1_02101	Q5SVQ0	2.15e-24	Histone acetyltransferase KAT7 (EC 2.3.1.48) (Histone acetyltransferase binding to ORC1) (Lysine acetyltransferase 7) (MOZ, YBF2/SAS3, SAS2 and TIP60 protein 2) (MYST-2)	Kat7 Hbo1 Myst2	Mus musculus (Mouse)
Asp1_02103	P14381	9.36e-27	Transposon TX1 uncharacterized 149 kDa protein (ORF 2)	NA	Xenopus laevis (African clawed frog)
Asp1_02104	P86982	1.24e-13	Insoluble matrix shell protein 1 (IMSP1)	NA	Ruditapes philippinarum (Japanese littleneck clam) (Venerupis philippinarum)
Asp1_02106	Q14444	2.31e-22	Caprin-1 (Cell cycle-associated protein 1) (Cytoplasmic activation- and proliferation-associated protein 1) (GPI-anchored membrane protein 1) (GPI-anchored protein p137) (GPI-p137) (p137GPI) (Membrane component chromosome 11 surface marker 1) (RNA granule protein 105)	CAPRIN1 GPIAP1 GPIP137 M11S1 RNG105	Homo sapiens (Human)
Asp1_02107	Q14444	3.12e-29	Caprin-1 (Cell cycle-associated protein 1) (Cytoplasmic activation- and proliferation-associated protein 1) (GPI-anchored membrane protein 1) (GPI-anchored protein p137) (GPI-p137) (p137GPI) (Membrane component chromosome 11 surface marker 1) (RNA granule protein 105)	CAPRIN1 GPIAP1 GPIP137 M11S1 RNG105	Homo sapiens (Human)
Asp1_02108	Q8BFR2	1.62e-56	Follistatin-related protein 5 (Follistatin-like protein 5) (m-D/Bsp120I 1-2)	Fstl5 Kiaa1263	Mus musculus (Mouse)
Asp1_02109	Q6L9W6	2.69e-95	Beta-1,4-N-acetylgalactosaminyltransferase 3 (B4GalNAcT3) (Beta4GalNAc-T3) (Beta4GalNAcT3) (EC 2.4.1.244) (Beta-1,4-N-acetylgalactosaminyltransferase III) (N-acetyl-beta-glucosaminyl-glycoprotein 4-beta-N-acetylgalactosaminyltransferase 2) (NGalNAc-T2)	B4GALNT3	Homo sapiens (Human)
Asp1_02110	O57382	1.64e-40	Tolloid-like protein 2 (EC 3.4.24.-) (Metalloprotease xolloid) (Xenopus tolloid)	tll2 xld	Xenopus laevis (African clawed frog)
Asp1_02111	Q5VZQ5	3.22e-15	Testis-expressed protein 36	TEX36 C10orf122	Homo sapiens (Human)
Asp1_02112	P14381	6.06e-113	Transposon TX1 uncharacterized 149 kDa protein (ORF 2)	NA	Xenopus laevis (African clawed frog)
Asp1_02116	Q14980	5.46e-11	Nuclear mitotic apparatus protein 1 (Nuclear matrix protein-22) (NMP-22) (Nuclear mitotic apparatus protein) (NuMA protein) (SP-H antigen)	NUMA1 NMP22 NUMA	Homo sapiens (Human)
Asp1_02117	Q9Y5X5	5.24e-37	Neuropeptide FF receptor 2 (G-protein coupled receptor 74) (G-protein coupled receptor HLWAR77) (Neuropeptide G-protein coupled receptor)	NPFFR2 GPR74 NPFF2 NPGPR	Homo sapiens (Human)
Asp1_02118	Q99743	4.13e-54	Neuronal PAS domain-containing protein 2 (Neuronal PAS2) (Basic-helix-loop-helix-PAS protein MOP4) (Class E basic helix-loop-helix protein 9) (bHLHe9) (Member of PAS protein 4) (PAS domain-containing protein 4)	NPAS2 BHLHE9 MOP4 PASD4	Homo sapiens (Human)
Asp1_02119	Q9EP86	2.16e-23	Neuropeptide FF receptor 1 (G-protein coupled receptor 147) (RFamide-related peptide receptor OT7T022)	Npffr1 Gpr147 Npff1	Rattus norvegicus (Rat)
Asp1_02120	Q4U4D2	3.8e-52	Melanopsin (Opsin-4)	OPN4	Podarcis siculus (Italian wall lizard)
Asp1_02121	Q54BM3	2.58e-79	Mitochondrial substrate carrier family protein G (Solute carrier family 25 member 20 homolog A)	mcfG slc25a20A DDB_G0293556	Dictyostelium discoideum (Social amoeba)
Asp1_02122	Q9EQ60	0	Voltage-dependent T-type calcium channel subunit alpha-1H (Voltage-gated calcium channel subunit alpha Cav3.2)	Cacna1h	Rattus norvegicus (Rat)
Asp1_02124	P43450	6.91e-173	Cyclin-dependent kinase 2 (EC 2.7.11.22) (Cell division protein kinase 2)	cdk2	Carassius auratus (Goldfish)
Asp1_02136	Q28685	2.08e-33	Dystroglycan 1 (Dystroglycan) (Dystrophin-associated glycoprotein 1) [Cleaved into: Alpha-dystroglycan (Alpha-DG); Beta-dystroglycan (Beta-DG)]	DAG1	Oryctolagus cuniculus (Rabbit)
Asp1_02139	Q28685	5.68e-34	Dystroglycan 1 (Dystroglycan) (Dystrophin-associated glycoprotein 1) [Cleaved into: Alpha-dystroglycan (Alpha-DG); Beta-dystroglycan (Beta-DG)]	DAG1	Oryctolagus cuniculus (Rabbit)
Asp1_02140	A1A4R8	0	Cell division cycle protein 23 homolog (Anaphase-promoting complex subunit 8) (APC8) (Cyclosome subunit 8)	CDC23 ANAPC8	Bos taurus (Bovine)
Asp1_02141	Q8NB25	7.09e-142	Protein FAM184A	FAM184A C6orf60	Homo sapiens (Human)
Asp1_02142	P0CN90	9.13e-18	Sterol 3-beta-glucosyltransferase (EC 2.4.1.-) (EC 2.4.1.173) (Autophagy-related protein 26)	ATG26 CNC04500	Cryptococcus neoformans var. neoformans serotype D (strain JEC21 / ATCC MYA-565) (Filobasidiella neoformans)
Asp1_02143	P0CN91	2.09e-25	Sterol 3-beta-glucosyltransferase (EC 2.4.1.-) (EC 2.4.1.173) (Autophagy-related protein 26)	ATG26 CNBC2670	Cryptococcus neoformans var. neoformans serotype D (strain B-3501A) (Filobasidiella neoformans)
Asp1_02144	A0A286R7K5	9.97e-40	Arginine kinase (AK) (EC 2.7.3.3)	NA	Polybetes pythagoricus (South American huntsman spider) (Ocypete pythagorica)
Asp1_02148	F1R332	3.23e-33	Galanin receptor 2a	galr2a	Danio rerio (Zebrafish) (Brachydanio rerio)
Asp1_02149	Q9R0M0	7.36e-61	Cadherin EGF LAG seven-pass G-type receptor 2 (Flamingo homolog)	Celsr2	Mus musculus (Mouse)
Asp1_02150	Q9V5N8	3.67e-59	Protocadherin-like wing polarity protein stan (Protein flamingo) (Protein starry night)	stan fmi CG11895	Drosophila melanogaster (Fruit fly)
Asp1_02151	Q91ZI0	2.3e-13	Cadherin EGF LAG seven-pass G-type receptor 3	Celsr3	Mus musculus (Mouse)
Asp1_02155	Q5BJE1	2.69e-09	Coiled-coil domain-containing protein 178	CCDC178 C18orf34	Homo sapiens (Human)
Asp1_02157	Q2TGI8	5.22e-27	Palmitoyltransferase ZDHHC22 (EC 2.3.1.225) (Zinc finger DHHC domain-containing protein 22) (DHHC-22) (zDHHC22)	Zdhhc22	Rattus norvegicus (Rat)
Asp1_02158	Q0VFZ6	1.01e-82	Cilia- and flagella- associated protein 210 (Coiled-coil domain-containing protein 173)	CFAP210 C2orf77 CCDC173	Homo sapiens (Human)
Asp1_02159	Q640Z6	1.18e-31	Nuclear pore complex protein Nup153 (153 kDa nucleoporin) (Nucleoporin Nup153)	nup153	Xenopus laevis (African clawed frog)
Asp1_02160	O44252	1.02e-13	Protein rolling stone	rost CG9552	Drosophila melanogaster (Fruit fly)
Asp1_02161	Q5R4Y2	1.23e-47	Ran-binding protein 3 (RanBP3)	RANBP3	Pongo abelii (Sumatran orangutan) (Pongo pygmaeus abelii)
Asp1_02162	Q03131	8.91e-23	6-deoxyerythronolide-B synthase EryA1, modules 1 and 2 (DEBS 1) (EC 2.3.1.94) (6-deoxyerythronolide B synthase I) (Erythronolide synthase) (ORF C)	eryA	Saccharopolyspora erythraea (Streptomyces erythraeus)
Asp1_02163	Q3TJZ6	5.65e-85	Protein FAM98A	Fam98a	Mus musculus (Mouse)
Asp1_02167	A7SE07	2.73e-153	Cytosolic Fe-S cluster assembly factor NUBP2 homolog	v1g229988	Nematostella vectensis (Starlet sea anemone)
Asp1_02168	Q6CXN0	1.53e-06	Chromatin modification-related protein YNG2 (ING1 homolog 2)	YNG2 KLLA0A06974g	Kluyveromyces lactis (strain ATCC 8585 / CBS 2359 / DSM 70799 / NBRC 1267 / NRRL Y-1140 / WM37) (Yeast) (Candida sphaerica)
Asp1_02170	P17972	2.39e-117	Potassium voltage-gated channel protein Shaw (Shaw2)	Shaw SHAW2 CG2822	Drosophila melanogaster (Fruit fly)
Asp1_02173	O35182	1.46e-43	Mothers against decapentaplegic homolog 6 (MAD homolog 6) (Mothers against DPP homolog 6) (Mad homolog 7) (SMAD family member 6) (SMAD 6) (Smad6)	Smad6 Madh6 Madh7 Msmad6	Mus musculus (Mouse)
Asp1_02174	O35182	6.9e-62	Mothers against decapentaplegic homolog 6 (MAD homolog 6) (Mothers against DPP homolog 6) (Mad homolog 7) (SMAD family member 6) (SMAD 6) (Smad6)	Smad6 Madh6 Madh7 Msmad6	Mus musculus (Mouse)
Asp1_02175	Q7RTR2	3.56e-27	NLR family CARD domain-containing protein 3 (CARD15-like protein) (Caterpiller protein 16.2) (CLR16.2) (NACHT, LRR and CARD domains-containing protein 3) (Nucleotide-binding oligomerization domain protein 3)	NLRC3 NOD3	Homo sapiens (Human)
Asp1_02176	Q9M2U3	2.35e-13	Protein ALP1-like (EC 3.1.-.-)	At3g55350 T22E16.10	Arabidopsis thaliana (Mouse-ear cress)
Asp1_02179	Q9Y4P3	2.06e-129	Transducin beta-like protein 2 (WS beta-transducin repeats protein) (WS-betaTRP) (Williams-Beuren syndrome chromosomal region 13 protein)	TBL2 WBSCR13 UNQ563/PRO1125	Homo sapiens (Human)
Asp1_02181	Q9Y4P3	1.57e-128	Transducin beta-like protein 2 (WS beta-transducin repeats protein) (WS-betaTRP) (Williams-Beuren syndrome chromosomal region 13 protein)	TBL2 WBSCR13 UNQ563/PRO1125	Homo sapiens (Human)
Asp1_02182	Q10PV9	1.54e-41	DEAD-box ATP-dependent RNA helicase 47B (EC 3.6.4.13)	Os03g0219700 LOC_Os03g12000 OsJ_09947	Oryza sativa subsp. japonica (Rice)
Asp1_02183	P41182	2.26e-07	B-cell lymphoma 6 protein (BCL-6) (B-cell lymphoma 5 protein) (BCL-5) (Protein LAZ-3) (Zinc finger and BTB domain-containing protein 27) (Zinc finger protein 51)	BCL6 BCL5 LAZ3 ZBTB27 ZNF51	Homo sapiens (Human)
Asp1_02184	P41183	2.11e-07	B-cell lymphoma 6 protein homolog	Bcl6 Bcl-6	Mus musculus (Mouse)
Asp1_02185	A2ASS6	0	Titin (EC 2.7.11.1) (Connectin)	Ttn	Mus musculus (Mouse)
Asp1_02186	Q9UIK4	9.25e-46	Death-associated protein kinase 2 (DAP kinase 2) (EC 2.7.11.1) (DAP-kinase-related protein 1) (DRP-1)	DAPK2	Homo sapiens (Human)
Asp1_02187	Q6PIF6	1.03e-71	Unconventional myosin-VIIb	MYO7B	Homo sapiens (Human)
Asp1_02189	Q8BFQ2	5.23e-35	Transmembrane protein 229B	TMEM229B	Mus musculus (Mouse)
Asp1_02190	Q9D0R9	3.33e-28	WD repeat-containing protein 89	Wdr89	Mus musculus (Mouse)
Asp1_02191	Q9D0R9	2.1e-51	WD repeat-containing protein 89	Wdr89	Mus musculus (Mouse)
Asp1_02196	P12262	2.21e-65	Elongation factor 1-beta (EF-1-beta)	NA	Artemia salina (Brine shrimp)
Asp1_02197	Q86YJ5	4.25e-24	E3 ubiquitin-protein ligase MARCHF9 (EC 2.3.2.27) (Membrane-associated RING finger protein 9) (Membrane-associated RING-CH protein IX) (MARCH-IX) (RING finger protein 179) (RING-type E3 ubiquitin transferase MARCHF9)	MARCHF9 MARCH9 RNF179	Homo sapiens (Human)
Asp1_02198	B3CQD1	1.95e-122	Peptide chain release factor 1 (RF-1)	prfA OTT_0012	Orientia tsutsugamushi (strain Ikeda) (Rickettsia tsutsugamushi)
Asp1_02199	B3CQD1	6.47e-97	Peptide chain release factor 1 (RF-1)	prfA OTT_0012	Orientia tsutsugamushi (strain Ikeda) (Rickettsia tsutsugamushi)
Asp1_02200	P47849	8.14e-31	Peptide chain release factor 1 (RF-1)	prfA CBU_1965	Coxiella burnetii (strain RSA 493 / Nine Mile phase I)
Asp1_02202	O04151	4.31e-59	Calreticulin-1	CRT1 At1g56340 F13N6.20 F14G9.5	Arabidopsis thaliana (Mouse-ear cress)
Asp1_02211	Q12933	4.48e-60	TNF receptor-associated factor 2 (EC 2.3.2.27) (E3 ubiquitin-protein ligase TRAF2) (RING-type E3 ubiquitin transferase TRAF2) (Tumor necrosis factor type 2 receptor-associated protein 3)	TRAF2 TRAP3	Homo sapiens (Human)
Asp1_02212	Q9NYT0	5.48e-31	Pleckstrin-2	PLEK2	Homo sapiens (Human)
Asp1_02213	Q9NYT0	2.75e-57	Pleckstrin-2	PLEK2	Homo sapiens (Human)
Asp1_02215	Q9QZ85	1.83e-55	Interferon-inducible GTPase 1 (EC 3.6.5.-)	Iigp1 Irga6	Mus musculus (Mouse)
Asp1_02217	B6CJY4	1.76e-52	TNF receptor-associated factor 6 (EC 2.3.2.27) (E3 ubiquitin-protein ligase TRAF6) (RING-type E3 ubiquitin transferase TRAF6)	TRAF6	Cercocebus atys (Sooty mangabey) (Cercocebus torquatus atys)
Asp1_02218	Q9BUZ4	3.08e-51	TNF receptor-associated factor 4 (EC 2.3.2.27) (Cysteine-rich domain associated with RING and Traf domains protein 1) (Metastatic lymph node gene 62 protein) (MLN 62) (RING finger protein 83)	TRAF4 CART1 MLN62 RNF83	Homo sapiens (Human)
Asp1_02219	Q58CU3	6.97e-16	HSPB1-associated protein 1 (27 kDa heat shock protein-associated protein 1)	HSPBAP1	Bos taurus (Bovine)
Asp1_02220	Q58CU3	1.49e-62	HSPB1-associated protein 1 (27 kDa heat shock protein-associated protein 1)	HSPBAP1	Bos taurus (Bovine)
Asp1_02221	Q58CU3	5.73e-25	HSPB1-associated protein 1 (27 kDa heat shock protein-associated protein 1)	HSPBAP1	Bos taurus (Bovine)
Asp1_02222	Q58CU3	1.19e-80	HSPB1-associated protein 1 (27 kDa heat shock protein-associated protein 1)	HSPBAP1	Bos taurus (Bovine)
Asp1_02225	Q8BM14	6.64e-54	Lipase member K (EC 3.1.1.-) (Lipase-like abhydrolase domain-containing protein 2)	Lipk Lipl2	Mus musculus (Mouse)
Asp1_02231	A0A0R4IBK5	0	E3 ubiquitin-protein ligase rnf213-alpha (EC 2.3.2.27) (EC 3.6.4.-) (E3 ubiquitin-lipopolysaccharide ligase rnf213-alpha) (EC 2.3.2.-) (Mysterin-A) (Mysterin-alpha) (RING finger protein 213-A) (RING finger protein 213-alpha)	rnf213a	Danio rerio (Zebrafish) (Brachydanio rerio)
Asp1_02232	E9Q555	2.87e-139	E3 ubiquitin-protein ligase RNF213 (EC 2.3.2.27) (EC 3.6.4.-) (E3 ubiquitin-lipopolysaccharide ligase RNF213) (EC 2.3.2.-) (Mysterin) (RING finger protein 213)	Rnf213 Mystr	Mus musculus (Mouse)
Asp1_02233	Q63HN8	1.44e-80	E3 ubiquitin-protein ligase RNF213 (EC 2.3.2.27) (EC 3.6.4.-) (ALK lymphoma oligomerization partner on chromosome 17) (E3 ubiquitin-lipopolysaccharide ligase RNF213) (EC 2.3.2.-) (Mysterin) (RING finger protein 213)	RNF213 ALO17 C17orf27 KIAA1554 KIAA1618 MYSTR	Homo sapiens (Human)
Asp1_02234	A0A0R4IBK5	0	E3 ubiquitin-protein ligase rnf213-alpha (EC 2.3.2.27) (EC 3.6.4.-) (E3 ubiquitin-lipopolysaccharide ligase rnf213-alpha) (EC 2.3.2.-) (Mysterin-A) (Mysterin-alpha) (RING finger protein 213-A) (RING finger protein 213-alpha)	rnf213a	Danio rerio (Zebrafish) (Brachydanio rerio)
Asp1_02235	P16610	7.09e-22	Substance-K receptor (SKR) (NK-2 receptor) (NK-2R) (Neurokinin A receptor) (Tachykinin receptor 2)	Tacr2 Tac2r	Rattus norvegicus (Rat)
Asp1_02236	Q8IN35	6.24e-21	Neuropeptide SIFamide receptor	SIFaR SIFR CG10823	Drosophila melanogaster (Fruit fly)
Asp1_02237	Q6NZL8	4.05e-25	Signal peptide, CUB and EGF-like domain-containing protein 1	Scube1	Mus musculus (Mouse)
Asp1_02238	O00339	6.54e-18	Matrilin-2	MATN2 UNQ193/PRO219	Homo sapiens (Human)
Asp1_02239	P0C6B8	0	Sushi, von Willebrand factor type A, EGF and pentraxin domain-containing protein 1	Svep1	Rattus norvegicus (Rat)
Asp1_02240	O09053	9.06e-19	Bifunctional 3'-5' exonuclease/ATP-dependent helicase WRN (Werner syndrome protein homolog) [Includes: 3'-5' exonuclease (EC 3.1.-.-); ATP-dependent helicase (EC 3.6.4.12)]	Wrn	Mus musculus (Mouse)
Asp1_02241	Q84LH3	3.39e-19	3'-5' exonuclease (EC 3.1.-.-) (Werner Syndrome-like exonuclease)	WEX WRNEXO At4g13870 F18A5.260	Arabidopsis thaliana (Mouse-ear cress)
Asp1_02243	Q4R6I5	1.72e-46	Clathrin heavy chain linker domain-containing protein 1	CLHC1 QtsA-17948	Macaca fascicularis (Crab-eating macaque) (Cynomolgus monkey)
Asp1_02244	Q9R022	2.36e-30	DnaJ homolog subfamily C member 12 (J domain-containing protein 1)	Dnajc12 Jdp1	Mus musculus (Mouse)
Asp1_02245	Q9NLA3	3.11e-15	Nucleoplasmin-like protein ANO39 (39 kDa oocyte-expressed nucleolar protein) (Nucleic acid-associated protein 36) (Nucleic acid-binding nuclear protein) (NAAP) (NAAP1) (NAAP2)	NA	Patiria pectinifera (Starfish) (Asterina pectinifera)
Asp1_02246	Q8R422	0	CD109 antigen (GPI-anchored alpha-2 macroglobulin-related protein) (CD antigen CD109)	Cd109	Mus musculus (Mouse)
Asp1_02247	P21328	1.07e-12	RNA-directed DNA polymerase from mobile element jockey (EC 2.7.7.49) (Reverse transcriptase)	pol	Drosophila melanogaster (Fruit fly)
Asp1_02248	O35552	7.89e-164	6-phosphofructo-2-kinase/fructose-2,6-bisphosphatase 3 (6PF-2-K/Fru-2,6-P2ase 3) (PFK/FBPase 3) (6PF-2-K/Fru-2,6-P2ase brain-type isozyme) (RB2K) [Includes: 6-phosphofructo-2-kinase (EC 2.7.1.105); Fructose-2,6-bisphosphatase (EC 3.1.3.46)]	Pfkfb3	Rattus norvegicus (Rat)
Asp1_02249	Q6NUT3	1.4e-82	Major facilitator superfamily domain-containing protein 12	MFSD12 C19orf28	Homo sapiens (Human)
Asp1_02250	P81274	1.58e-34	G-protein-signaling modulator 2 (Mosaic protein LGN)	GPSM2 LGN	Homo sapiens (Human)
Asp1_02254	Q15678	7.9e-73	Tyrosine-protein phosphatase non-receptor type 14 (EC 3.1.3.48) (Protein-tyrosine phosphatase pez)	PTPN14 PEZ PTPD2	Homo sapiens (Human)
Asp1_02257	P20002	2.72e-15	Fibroblast growth factor 1 (FGF-1) (Acidic fibroblast growth factor) (aFGF) (Endothelial cell growth factor) (ECGF) (Heparin-binding growth factor 1) (HBGF-1)	FGF1	Sus scrofa (Pig)
Asp1_02258	Q5DU56	8.11e-26	Protein NLRC3	Nlrc3	Mus musculus (Mouse)
Asp1_02260	Q575T0	6.25e-21	Cytoglobin-1	cygb1 cygb-1	Oryzias latipes (Japanese rice fish) (Japanese killifish)
Asp1_02261	Q9DBF7	4.34e-43	Pre-mRNA-splicing factor CWC25 homolog (Coiled-coil domain-containing protein 49) (Spliceosome-associated protein homolog CWC25)	Cwc25 Ccdc49	Mus musculus (Mouse)
Asp1_02262	Q8UVC3	0	Inversin	INVS	Gallus gallus (Chicken)
Asp1_02263	Q6NUP7	5.33e-120	Serine/threonine-protein phosphatase 4 regulatory subunit 4	PPP4R4 KIAA1622 PP4R4	Homo sapiens (Human)
Asp1_02264	Q8C0Y0	0	Serine/threonine-protein phosphatase 4 regulatory subunit 4	Ppp4r4 Kiaa1622 Pp4r4	Mus musculus (Mouse)
Asp1_02265	Q96M20	1.07e-17	Cyclic nucleotide-binding domain-containing protein 2	CNBD2 C20orf152	Homo sapiens (Human)
Asp1_02266	Q95JR6	9.42e-13	Cyclic nucleotide-binding domain-containing protein 2	CNBD2 QtsA-11192 QtsA-13521	Macaca fascicularis (Crab-eating macaque) (Cynomolgus monkey)
Asp1_02268	P54739	2.38e-09	Serine/threonine-protein kinase PkaA (EC 2.7.11.1)	pkaA SCO2974 SCE50.02c	Streptomyces coelicolor (strain ATCC BAA-471 / A3(2) / M145)
Asp1_02273	Q9H0W7	5.69e-14	THAP domain-containing protein 2	THAP2	Homo sapiens (Human)
Asp1_02274	Q9H0W7	1.02e-15	THAP domain-containing protein 2	THAP2	Homo sapiens (Human)
Asp1_02275	Q5ZK10	4.69e-109	NSFL1 cofactor p47 (p97 cofactor p47)	NSFL1C RCJMB04_13o20	Gallus gallus (Chicken)
Asp1_02276	Q7ZYL5	7.54e-154	Kinesin-like protein KIF22-B (Chromokinesin kid-B) (Xkid-B)	kif22-b kid-b	Xenopus laevis (African clawed frog)
Asp1_02279	A2VDQ7	1.65e-145	Zinc finger protein 420	ZNF420	Bos taurus (Bovine)
Asp1_02280	Q8TB69	1.14e-57	Zinc finger protein 519	ZNF519	Homo sapiens (Human)
Asp1_02281	Q96ND8	2.54e-67	Zinc finger protein 583 (Zinc finger protein L3-5)	ZNF583	Homo sapiens (Human)
Asp1_02282	Q3THS6	0	S-adenosylmethionine synthase isoform type-2 (AdoMet synthase 2) (EC 2.5.1.6) (Methionine adenosyltransferase 2) (MAT 2)	Mat2a	Mus musculus (Mouse)
Asp1_02283	Q8BPB0	6.02e-147	MOB kinase activator 1B (Mob1 homolog 1A) (Mps one binder kinase activator-like 1A)	Mob1b Mobkl1a	Mus musculus (Mouse)
Asp1_02285	Q6GMK0	0	Alpha-1,3-mannosyl-glycoprotein 4-beta-N-acetylglucosaminyltransferase B (EC 2.4.1.145) (N-glycosyl-oligosaccharide-glycoprotein N-acetylglucosaminyltransferase IVb) (GlcNAc-T IVb) (GnT-IVb) (N-acetylglucosaminyltransferase IVb) (UDP-N-acetylglucosamine: alpha-1,3-D-mannoside beta-1,4-N-acetylglucosaminyltransferase IVb)	mgat4bQ9UQ53 zgc:92425	Danio rerio (Zebrafish) (Brachydanio rerio)
Asp1_02286	O77836	1.9e-130	Alpha-1,3-mannosyl-glycoprotein 4-beta-N-acetylglucosaminyltransferase A (EC 2.4.1.145) (N-glycosyl-oligosaccharide-glycoprotein N-acetylglucosaminyltransferase IVa) (GlcNAc-T IVa) (GnT-IVa) (N-acetylglucosaminyltransferase IVa) (UDP-N-acetylglucosamine: alpha-1,3-D-mannoside beta-1,4-N-acetylglucosaminyltransferase IVa) [Cleaved into: Alpha-1,3-mannosyl-glycoprotein 4-beta-N-acetylglucosaminyltr…	MGAT4A	Bos taurus (Bovine)
Asp1_02287	Q7M3K2	8.37e-06	Transposable element P transposase (P-element transposase) (EC 2.7.7.-) (THAP domain-containing protein) (DmTHAP)	T	Drosophila melanogaster (Fruit fly)
Asp1_02290	P22125	1.37e-62	Ras-related protein ORAB-1	NA	Diplobatis ommata (Ocellated electric ray) (Discopyge ommata)
Asp1_02293	Q9Y383	2.7e-96	Putative RNA-binding protein Luc7-like 2	LUC7L2 CGI-59 CGI-74	Homo sapiens (Human)
Asp1_02294	Q0VA03	0	Polycomb protein suz12 (Suppressor of zeste 12 protein homolog)	suz12	Xenopus tropicalis (Western clawed frog) (Silurana tropicalis)
Asp1_02295	Q8C206	1.25e-37	G-protein coupled receptor 157	Gpr157	Mus musculus (Mouse)
Asp1_02296	Q3B8H3	3.7e-73	Transmembrane protein 11-B, mitochondrial	tmem11-b tmem11	Xenopus laevis (African clawed frog)
Asp1_02297	Q5M7W6	5.5e-09	Protein FAM234A (Protein ITFG3)	Fam234a Itfg3	Rattus norvegicus (Rat)
Asp1_02298	Q9UNA0	8.91e-11	A disintegrin and metalloproteinase with thrombospondin motifs 5 (ADAM-TS 5) (ADAM-TS5) (ADAMTS-5) (EC 3.4.24.-) (A disintegrin and metalloproteinase with thrombospondin motifs 11) (ADAM-TS 11) (ADAMTS-11) (ADMP-2) (Aggrecanase-2)	ADAMTS5 ADAMTS11 ADMP2	Homo sapiens (Human)
Asp1_02300	P21328	1.4e-34	RNA-directed DNA polymerase from mobile element jockey (EC 2.7.7.49) (Reverse transcriptase)	pol	Drosophila melanogaster (Fruit fly)
Asp1_02301	O60462	1.5e-17	Neuropilin-2 (Vascular endothelial cell growth factor 165 receptor 2)	NRP2 VEGF165R2	Homo sapiens (Human)
Asp1_02302	P14381	3.15e-84	Transposon TX1 uncharacterized 149 kDa protein (ORF 2)	NA	Xenopus laevis (African clawed frog)
Asp1_02304	Q6A028	1.63e-65	Switch-associated protein 70 (SWAP-70)	Swap70 Kiaa0640	Mus musculus (Mouse)
Asp1_02305	Q91VW5	3.33e-27	Golgin subfamily A member 4 (tGolgin-1)	Golga4	Mus musculus (Mouse)
Asp1_02306	Q91VW5	3.1e-27	Golgin subfamily A member 4 (tGolgin-1)	Golga4	Mus musculus (Mouse)
Asp1_02307	Q91YK0	2.82e-48	Leucine-rich repeat-containing protein 49 (Tubulin polyglutamylase complex subunit 4) (PGs4) (p79)	Lrrc49	Mus musculus (Mouse)
Asp1_02308	Q7TPV2	7.16e-09	E3 ubiquitin-protein ligase DZIP3 (EC 2.3.2.27) (DAZ-interacting protein 3 homolog) (RING-type E3 ubiquitin transferase DZIP3)	Dzip3 Kiaa0675	Mus musculus (Mouse)
Asp1_02309	Q7TPV2	2.09e-09	E3 ubiquitin-protein ligase DZIP3 (EC 2.3.2.27) (DAZ-interacting protein 3 homolog) (RING-type E3 ubiquitin transferase DZIP3)	Dzip3 Kiaa0675	Mus musculus (Mouse)
Asp1_02310	Q7TPV2	3.65e-07	E3 ubiquitin-protein ligase DZIP3 (EC 2.3.2.27) (DAZ-interacting protein 3 homolog) (RING-type E3 ubiquitin transferase DZIP3)	Dzip3 Kiaa0675	Mus musculus (Mouse)
Asp1_02312	Q8VHT8	1.2e-72	Transcription factor IIIA (TFIIIA)	Gtf3a	Rattus norvegicus (Rat)
Asp1_02314	Q8WNV7	2.34e-92	Dehydrogenase/reductase SDR family member 4 (EC 1.1.1.184) (EC 1.1.1.300) (NADPH-dependent carbonyl reductase) (CR) (PHCR) (NADPH-dependent retinol dehydrogenase/reductase) (NDRD) (Peroxisomal carbonyl reductase) (PerCR) (Peroxisomal short-chain alcohol dehydrogenase) (PSCD) (Short chain dehydrogenase/reductase family 25C member 2) (Protein SDR25C2)	DHRS4	Sus scrofa (Pig)
Asp1_02319	Q6GM86	8.01e-68	Histone H2AX (H2a/x) (Histone H2A.X)	h2ax	Xenopus laevis (African clawed frog)
Asp1_02320	Q5QD10	1.37e-18	Trace amine-associated receptor 7d (TaR-7d) (Trace amine receptor 7d) (mTaar7d)	Taar7d	Mus musculus (Mouse)
Asp1_02321	Q9NX01	5.93e-82	Thioredoxin-like protein 4B (Dim1-like protein)	TXNL4B DIM2 DLP	Homo sapiens (Human)
Asp1_02322	Q5ZJH6	2.38e-171	Serine/threonine-protein kinase ULK3 (EC 2.7.11.1) (Unc-51-like kinase 3)	ULK3 RCJMB04_18b17	Gallus gallus (Chicken)
Asp1_02323	Q5EA10	4.28e-71	GPI mannosyltransferase 1 (EC 2.4.1.-) (GPI mannosyltransferase I) (GPI-MT-I) (Phosphatidylinositol-glycan biosynthesis class M protein) (PIG-M)	PIGM	Bos taurus (Bovine)
Asp1_02324	Q5EA10	1.87e-131	GPI mannosyltransferase 1 (EC 2.4.1.-) (GPI mannosyltransferase I) (GPI-MT-I) (Phosphatidylinositol-glycan biosynthesis class M protein) (PIG-M)	PIGM	Bos taurus (Bovine)
Asp1_02325	A5PLK6	4.31e-12	Regulator of G-protein signaling protein-like	RGSL1 RGSL RGSL2	Homo sapiens (Human)
Asp1_02326	A5PLK6	2.84e-38	Regulator of G-protein signaling protein-like	RGSL1 RGSL RGSL2	Homo sapiens (Human)
Asp1_02327	Q5S007	1.19e-71	Leucine-rich repeat serine/threonine-protein kinase 2 (EC 2.7.11.1) (EC 3.6.5.-) (Dardarin)	LRRK2 PARK8	Homo sapiens (Human)
Asp1_02328	Q8R368	2.38e-106	Dynein axonemal assembly factor 4 (Dyslexia susceptibility 1 candidate gene 1 protein homolog)	Dnaaf4 Dyx1c1 Ekn1	Mus musculus (Mouse)
Asp1_02329	Q8BG93	8.17e-50	Nucleotide triphosphate diphosphatase NUDT15 (EC 3.6.1.9) (MutT homolog 2) (mMTH2) (Nucleoside diphosphate-linked moiety X motif 15) (Nudix motif 15) (Nucleoside diphosphate-linked to another moiety X hydrolase 15) (Nudix hydrolase 15)	Nudt15 Mth2	Mus musculus (Mouse)
Asp1_02330	Q91VX2	8.45e-22	Ubiquitin-associated protein 2 (UBAP-2) (Protein lingerer homolog 1) (mLig-1) (RNA polymerase II degradation factor Ubap2)	Ubap2 Lig1	Mus musculus (Mouse)
Asp1_02331	Q89703	1.77e-13	Putative enzymatic polyprotein [Includes: Protease (PR) (EC 3.4.23.-); Reverse transcriptase (RT) (EC 2.7.7.49); Ribonuclease H (EC 3.1.26.4)]	ORF 3	Cassava vein mosaic virus (CsVMV)
Asp1_02333	Q9R062	4.28e-19	Glycogenin-1 (GN-1) (GN1) (EC 2.4.1.186)	Gyg1 Gyg	Mus musculus (Mouse)
Asp1_02334	Q5HZL1	2.04e-95	ERI1 exoribonuclease 2 (EC 3.1.-.-) (Exonuclease domain-containing protein 1)	eri2 exod1	Xenopus laevis (African clawed frog)
Asp1_02335	Q7TPV2	2.05e-08	E3 ubiquitin-protein ligase DZIP3 (EC 2.3.2.27) (DAZ-interacting protein 3 homolog) (RING-type E3 ubiquitin transferase DZIP3)	Dzip3 Kiaa0675	Mus musculus (Mouse)
Asp1_02338	Q8BR93	8.58e-40	Putative nuclease HARBI1 (EC 3.1.-.-) (Harbinger transposase-derived nuclease)	Harbi1	Mus musculus (Mouse)
Asp1_02339	Q2KHZ9	1.01e-94	Glutaryl-CoA dehydrogenase, mitochondrial (GCD) (EC 1.3.8.6)	GCDH	Bos taurus (Bovine)
Asp1_02340	A0A0B4K7J2	2.7e-62	E3 SUMO-protein ligase RanBP2 (EC 2.3.2.-) (358 kDa nucleoporin) (Nuclear pore complex protein Nup358)	Nup358 RanBP2 CG11856	Drosophila melanogaster (Fruit fly)
Asp1_02341	P49792	3.39e-58	E3 SUMO-protein ligase RanBP2 (EC 2.3.2.-) (358 kDa nucleoporin) (Nuclear pore complex protein Nup358) (Nucleoporin Nup358) (Ran-binding protein 2) (RanBP2) (p270)	RANBP2 NUP358	Homo sapiens (Human)
Asp1_02345	Q9HCK4	2.95e-26	Roundabout homolog 2	ROBO2 KIAA1568	Homo sapiens (Human)
Asp1_02346	Q9HCK4	2.4e-28	Roundabout homolog 2	ROBO2 KIAA1568	Homo sapiens (Human)
Asp1_02347	C3YWU0	0	Alpha-L-fucosidase (EC 3.2.1.51) (Alpha-L-fucoside fucohydrolase)	BRAFLDRAFT_56888	Branchiostoma floridae (Florida lancelet) (Amphioxus)
Asp1_02348	Q5F478	8.34e-36	Serine/threonine-protein phosphatase 6 regulatory ankyrin repeat subunit B (PP6-ARS-B) (Serine/threonine-protein phosphatase 6 regulatory subunit ARS-B) (Ankyrin repeat domain-containing protein 44)	ANKRD44 RCJMB04_2g14	Gallus gallus (Chicken)
Asp1_02349	Q8UUU2	5.18e-92	Phosphatidylinositol 3-kinase regulatory subunit alpha (PI3-kinase regulatory subunit alpha) (PI3K regulatory subunit alpha) (PtdIns-3-kinase regulatory subunit alpha) (Phosphatidylinositol 3-kinase 85 kDa regulatory subunit alpha) (PI3-kinase subunit p85-alpha) (PtdIns-3-kinase regulatory subunit p85-alpha)	pik3r1-a	Xenopus laevis (African clawed frog)
Asp1_02350	Q921H9	3.49e-42	Cytochrome c oxidase assembly factor 7 (Beta-lactamase hcp-like protein) (Respiratory chain assembly factor 1) (Sel1 repeat-containing protein 1)	Coa7 Selrc1	Mus musculus (Mouse)
Asp1_02356	A7YY53	9.47e-85	Manganese-dependent ADP-ribose/CDP-alcohol diphosphatase (EC 3.6.1.13) (EC 3.6.1.16) (EC 3.6.1.53) (ADPRibase-Mn) (CDP-choline phosphohydrolase)	ADPRM	Bos taurus (Bovine)
Asp1_02357	P17177	2e-23	Sterol 26-hydroxylase, mitochondrial (EC 1.14.15.15) (5-beta-cholestane-3-alpha,7-alpha,12-alpha-triol 26-hydroxylase) (Cytochrome P-450C27/25) (Cytochrome P450 27) (Sterol 27-hydroxylase) (Vitamin D(3) 25-hydroxylase)	CYP27A1 CYP27	Oryctolagus cuniculus (Rabbit)
Asp1_02358	Q09128	3.38e-20	1,25-dihydroxyvitamin D(3) 24-hydroxylase, mitochondrial (24-OHase) (Vitamin D(3) 24-hydroxylase) (EC 1.14.15.16) (Cytochrome P450 24A1) (Cytochrome P450-CC24)	Cyp24a1 Cyp24	Rattus norvegicus (Rat)
Asp1_02359	Q09128	7.31e-22	1,25-dihydroxyvitamin D(3) 24-hydroxylase, mitochondrial (24-OHase) (Vitamin D(3) 24-hydroxylase) (EC 1.14.15.16) (Cytochrome P450 24A1) (Cytochrome P450-CC24)	Cyp24a1 Cyp24	Rattus norvegicus (Rat)
Asp1_02360	Q62813	9.14e-10	Limbic system-associated membrane protein (LSAMP)	Lsamp Lamp	Rattus norvegicus (Rat)
Asp1_02365	C5NSL2	1.24e-61	DELTA-actitoxin-Aas1a (DELTA-AITX-Aas1a) (Bandaporin) (Cytolysin bp-1)	NA	Anthopleura asiatica (Sea anemone)
Asp1_02366	E7FAM5	7.42e-90	E3 ubiquitin-protein ligase TRIM71 (EC 2.3.2.27) (Protein lin-41 homolog) (RING-type E3 ubiquitin transferase TRIM71) (Tripartite motif-containing protein 71)	trim71 lin41	Danio rerio (Zebrafish) (Brachydanio rerio)
Asp1_02367	E7FAM5	8.54e-137	E3 ubiquitin-protein ligase TRIM71 (EC 2.3.2.27) (Protein lin-41 homolog) (RING-type E3 ubiquitin transferase TRIM71) (Tripartite motif-containing protein 71)	trim71 lin41	Danio rerio (Zebrafish) (Brachydanio rerio)
Asp1_02372	A0A096X8J7	0	Anion exchange protein 3 (AE 3) (Solute carrier family 4 member 3)	Slc4a3 Ae3	Danio rerio (Zebrafish) (Brachydanio rerio)
Asp1_02373	Q7TN88	3.28e-85	Polycystin-1-like protein 2 (Polycystin-1L2) (PC1-like 2 protein) (Polycystic kidney disease protein 1-like 2)	Pkd1l2	Mus musculus (Mouse)
Asp1_02374	Q13003	3.12e-96	Glutamate receptor ionotropic, kainate 3 (GluK3) (Excitatory amino acid receptor 5) (EAA5) (Glutamate receptor 7) (GluR-7) (GluR7)	GRIK3 GLUR7	Homo sapiens (Human)
Asp1_02375	B1AS29	2.98e-100	Glutamate receptor ionotropic, kainate 3 (GluK3) (Glutamate receptor 7) (GluR-7) (GluR7)	Grik3 Glur7	Mus musculus (Mouse)
Asp1_02376	A0A2R8QF68	1.87e-08	Glutamate receptor ionotropic, kainate 2 (GluK2)	grik2	Danio rerio (Zebrafish) (Brachydanio rerio)
Asp1_02377	Q8VDL9	6.37e-70	Zinc finger protein GLIS2 (GLI-similar 2) (Neuronal Krueppel-like protein) (Zinc finger protein GLI5)	Glis2 Gli5 Nkl	Mus musculus (Mouse)
Asp1_02378	Q9UIF7	2.13e-142	Adenine DNA glycosylase (EC 3.2.2.31) (MutY homolog) (hMYH)	MUTYH MYH	Homo sapiens (Human)
Asp1_02381	Q9CUX1	2.26e-30	52 kDa repressor of the inhibitor of the protein kinase (p52rIPK) (58 kDa interferon-induced protein kinase-interacting protein) (p58IPK-interacting protein) (THAP domain-containing protein 0) (THAP domain-containing protein 12)	Thap12 Prkrir Thap0	Mus musculus (Mouse)
Asp1_02382	Q9QYS2	4.69e-179	Metabotropic glutamate receptor 3 (mGluR3)	Grm3 Gprc1c Mglur3	Mus musculus (Mouse)
Asp1_02383	A8TX70	4.01e-16	Collagen alpha-5(VI) chain (Collagen alpha-1(XXIX) chain) (von Willebrand factor A domain-containing protein 4)	COL6A5 COL29A1 VWA4	Homo sapiens (Human)
Asp1_02384	A8TX70	3.92e-16	Collagen alpha-5(VI) chain (Collagen alpha-1(XXIX) chain) (von Willebrand factor A domain-containing protein 4)	COL6A5 COL29A1 VWA4	Homo sapiens (Human)
Asp1_02385	O43897	7.97e-106	Tolloid-like protein 1 (EC 3.4.24.-)	TLL1 TLL	Homo sapiens (Human)
Asp1_02386	O43897	3.84e-102	Tolloid-like protein 1 (EC 3.4.24.-)	TLL1 TLL	Homo sapiens (Human)
Asp1_02387	A1R8N8	8.9e-07	D-inositol 3-phosphate glycosyltransferase (EC 2.4.1.250) (N-acetylglucosamine-inositol-phosphate N-acetylglucosaminyltransferase) (GlcNAc-Ins-P N-acetylglucosaminyltransferase)	mshA AAur_2891	Paenarthrobacter aurescens (strain TC1)
Asp1_02388	A1R8N8	3.34e-08	D-inositol 3-phosphate glycosyltransferase (EC 2.4.1.250) (N-acetylglucosamine-inositol-phosphate N-acetylglucosaminyltransferase) (GlcNAc-Ins-P N-acetylglucosaminyltransferase)	mshA AAur_2891	Paenarthrobacter aurescens (strain TC1)
Asp1_02389	Q3SSW8	4.25e-114	Elongation factor Tu (EF-Tu)	tuf Nwi_1362	Nitrobacter winogradskyi (strain ATCC 25391 / DSM 10237 / CIP 104748 / NCIMB 11846 / Nb-255)
Asp1_02391	P00774	1.52e-51	Chymotrypsin-like elastase family member 2A (EC 3.4.21.71) (Elastase-2) (Elastase-2A)	Cela2a Ela2 Ela2a	Rattus norvegicus (Rat)
Asp1_02392	Q10126	7.69e-10	Putative uncharacterized transposon-derived protein F52C9.6	F52C9.6	Caenorhabditis elegans
Asp1_02394	Q5XGI0	0	Ribose-phosphate pyrophosphokinase 2 (EC 2.7.6.1) (Phosphoribosyl pyrophosphate synthase II) (PRS-II)	prps2 TGas127m07.1	Xenopus tropicalis (Western clawed frog) (Silurana tropicalis)
Asp1_02397	Q8BXJ2	5.86e-51	Transcriptional-regulating factor 1 (Transcriptional-regulating protein 132) (Zinc finger transcription factor TReP-132)	Trerf1	Mus musculus (Mouse)
Asp1_02398	A1KZ92	2.36e-25	Probable oxidoreductase PXDNL (EC 1.-.-.-) (Cardiac peroxidase) (Inactive peroxidasin-like protein) (Polysomal ribonuclease 1) (PRM1) (Vascular peroxidase 2)	PXDNL VPO2	Homo sapiens (Human)
Asp1_02399	Q92626	1.64e-24	Peroxidasin homolog (EC 1.11.2.-) (Melanoma-associated antigen MG50) (Peroxidasin 1) (hsPxd01) (Vascular peroxidase 1) (p53-responsive gene 2 protein) [Cleaved into: PXDN active fragment]	PXDN KIAA0230 MG50 PRG2 PXD01 VPO VPO1	Homo sapiens (Human)
Asp1_02400	Q5ZMM1	0	Ribosomal oxygenase 1 (Bifunctional lysine-specific demethylase and histidyl-hydroxylase NO66) (EC 1.14.11.27, EC 1.14.11.79) (Histone lysine demethylase NO66)	RIOX1 NO66 RCJMB04_1k4	Gallus gallus (Chicken)
Asp1_02401	A6NFN9	1.64e-64	Protein ANKUB1 (Ankyrin repeat and ubiquitin domain-containing 1)	ANKUB1 C3orf16	Homo sapiens (Human)
Asp1_02402	Q90678	7.47e-79	Platelet-activating factor acetylhydrolase (PAF acetylhydrolase) (EC 3.1.1.47) (1-alkyl-2-acetylglycerophosphocholine esterase) (2-acetyl-1-alkylglycerophosphocholine esterase) (LDL-associated phospholipase A2) (LDL-PLA(2)) (PAF 2-acylhydrolase)	PLA2G7	Gallus gallus (Chicken)
Asp1_02403	O62852	5.67e-112	Short transient receptor potential channel 5 (Rtrp5) (TrpC5) (Capacitative calcium entry channel 2) (CCE2)	TRPC5 TRP5	Oryctolagus cuniculus (Rabbit)
Asp1_02406	P17971	4.76e-80	Potassium voltage-gated channel protein Shal (Shaker cognate l) (Shal2)	Shal SHAL2 CG9262	Drosophila melanogaster (Fruit fly)
Asp1_02407	Q9JI70	1.86e-81	Molecular chaperone MKKS (McKusick-Kaufman/Bardet-Biedl syndromes putative chaperonin) (Protein Bbs6 homolog)	Mkks Bbs6	Mus musculus (Mouse)
Asp1_02409	Q8BV79	9.56e-19	TPR and ankyrin repeat-containing protein 1 (Lupus brain antigen 1)	Trank1 Gm187 Kiaa0342 Lba1	Mus musculus (Mouse)
Asp1_02410	Q8BV79	4.36e-16	TPR and ankyrin repeat-containing protein 1 (Lupus brain antigen 1)	Trank1 Gm187 Kiaa0342 Lba1	Mus musculus (Mouse)
Asp1_02411	O15050	8.05e-15	TPR and ankyrin repeat-containing protein 1 (Lupus brain antigen 1 homolog)	TRANK1 KIAA0342 LBA1	Homo sapiens (Human)
Asp1_02414	Q5TZ24	3.85e-20	DBH-like monooxygenase protein 1 homolog (EC 1.14.17.-)	moxd1 si:ch211-193l17.1 si:dkey-266k12.5 si:dkeyp-119b4.5	Danio rerio (Zebrafish) (Brachydanio rerio)
Asp1_02415	A0ZSK4	1.26e-33	Neoverrucotoxin subunit beta (NeoVTX subunit beta)	NA	Synanceia verrucosa (Reef stonefish)
Asp1_02416	Q566I3	2.33e-21	Hypoxia up-regulated protein 1	hyou1	Xenopus laevis (African clawed frog)
Asp1_02417	O15229	2.7e-73	Kynurenine 3-monooxygenase (EC 1.14.13.9) (Kynurenine 3-hydroxylase)	KMO	Homo sapiens (Human)
Asp1_02418	O15229	3.5e-180	Kynurenine 3-monooxygenase (EC 1.14.13.9) (Kynurenine 3-hydroxylase)	KMO	Homo sapiens (Human)
Asp1_02419	A1CSI2	1.49e-41	Leucine aminopeptidase 2 (EC 3.4.11.-) (Epoxide hydrolase) (EC 3.3.2.10) (Leukotriene A-4 hydrolase homolog) (LTA-4 hydrolase)	ACLA_079530	Aspergillus clavatus (strain ATCC 1007 / CBS 513.65 / DSM 816 / NCTC 3887 / NRRL 1 / QM 1276 / 107)
Asp1_02420	P40682	1.35e-09	V-type proton ATPase subunit S1 (V-ATPase subunit S1) (V-ATPase Ac45 subunit) (V-ATPase S1 accessory protein) (Vacuolar proton pump subunit S1)	ATP6AP1 ATP6IP1 ATP6S1	Bos taurus (Bovine)
Asp1_02421	P40682	1e-36	V-type proton ATPase subunit S1 (V-ATPase subunit S1) (V-ATPase Ac45 subunit) (V-ATPase S1 accessory protein) (Vacuolar proton pump subunit S1)	ATP6AP1 ATP6IP1 ATP6S1	Bos taurus (Bovine)
Asp1_02422	Q2LC84	4.24e-61	Protein numb homolog	Numb	Rattus norvegicus (Rat)
Asp1_02423	Q2LC84	4.05e-50	Protein numb homolog	Numb	Rattus norvegicus (Rat)
Asp1_02424	A8TX70	4.89e-16	Collagen alpha-5(VI) chain (Collagen alpha-1(XXIX) chain) (von Willebrand factor A domain-containing protein 4)	COL6A5 COL29A1 VWA4	Homo sapiens (Human)
Asp1_02425	A8TX70	1.6e-16	Collagen alpha-5(VI) chain (Collagen alpha-1(XXIX) chain) (von Willebrand factor A domain-containing protein 4)	COL6A5 COL29A1 VWA4	Homo sapiens (Human)
Asp1_02433	Q9NVE7	5.07e-68	4'-phosphopantetheine phosphatase (EC 3.1.3.-) (Inactive pantothenic acid kinase 4) (hPanK4)	PANK4	Homo sapiens (Human)
Asp1_02434	Q4R4U1	0	4'-phosphopantetheine phosphatase (EC 3.1.3.-) (Inactive pantothenic acid kinase 4)	PANK4 QccE-17245	Macaca fascicularis (Crab-eating macaque) (Cynomolgus monkey)
Asp1_02439	Q4R8G6	4.54e-25	Meiosis-specific with OB domain-containing protein (EC 3.1.-.-)	MEIOB QtsA-12515	Macaca fascicularis (Crab-eating macaque) (Cynomolgus monkey)
Asp1_02440	Q4R8G6	2.58e-29	Meiosis-specific with OB domain-containing protein (EC 3.1.-.-)	MEIOB QtsA-12515	Macaca fascicularis (Crab-eating macaque) (Cynomolgus monkey)
Asp1_02441	Q86WI1	4.71e-14	Fibrocystin-L (Polycystic kidney and hepatic disease 1-like protein 1) (PKHD1-like protein 1)	PKHD1L1	Homo sapiens (Human)
Asp1_02442	Q96PQ6	6.73e-14	Zinc finger protein 317	ZNF317 KIAA1588	Homo sapiens (Human)
Asp1_02443	P17021	4.25e-12	Zinc finger protein 17 (Zinc finger protein HPF3) (Zinc finger protein KOX10)	ZNF17 KIAA1947 KOX10	Homo sapiens (Human)
Asp1_02444	A0A096X8J7	9.95e-27	Anion exchange protein 3 (AE 3) (Solute carrier family 4 member 3)	Slc4a3 Ae3	Danio rerio (Zebrafish) (Brachydanio rerio)
Asp1_02448	Q9UQB3	6.16e-146	Catenin delta-2 (Delta-catenin) (GT24) (Neural plakophilin-related ARM-repeat protein) (NPRAP) (Neurojungin)	CTNND2 NPRAP	Homo sapiens (Human)
Asp1_02449	Q6GL77	1.55e-12	UBX domain-containing protein 1 (SAPK substrate protein 1)	ubxn1 saks1	Xenopus tropicalis (Western clawed frog) (Silurana tropicalis)
Asp1_02450	P35555	4.23e-24	Fibrillin-1 [Cleaved into: Asprosin]	FBN1 FBN	Homo sapiens (Human)
Asp1_02452	P07522	2.47e-20	Pro-epidermal growth factor (EGF) [Cleaved into: Epidermal growth factor]	Egf	Rattus norvegicus (Rat)
Asp1_02455	Q503V9	6.68e-88	Uridylate-specific endoribonuclease B (EC 4.6.1.-) (Protein endoU-B)	endoub zgc:110053	Danio rerio (Zebrafish) (Brachydanio rerio)
Asp1_02456	Q95JD5	3.03e-58	Sulfotransferase 1B1 (ST1B1) (cSULT1B1) (EC 2.8.2.1) (Sulfotransferase family cytosolic 1B member 1)	SULT1B1 ST1B2	Canis lupus familiaris (Dog) (Canis familiaris)
Asp1_02457	Q95JD5	8.69e-53	Sulfotransferase 1B1 (ST1B1) (cSULT1B1) (EC 2.8.2.1) (Sulfotransferase family cytosolic 1B member 1)	SULT1B1 ST1B2	Canis lupus familiaris (Dog) (Canis familiaris)
Asp1_02461	Q91175	1.45e-23	Alpha-1A adrenergic receptor (Alpha-1A adrenoreceptor) (Alpha-1A adrenoceptor) (MAR1)	adra1a	Oryzias latipes (Japanese rice fish) (Japanese killifish)
Asp1_02462	Q91175	1.2e-21	Alpha-1A adrenergic receptor (Alpha-1A adrenoreceptor) (Alpha-1A adrenoceptor) (MAR1)	adra1a	Oryzias latipes (Japanese rice fish) (Japanese killifish)
Asp1_02463	Q9FE17	9.66e-65	NAD-dependent protein deacetylase SRT1 (EC 2.3.1.286) (Regulatory protein SIR2 homolog 1) (SIR2-like protein 1)	SRT1 At5g55760 MDF20.20	Arabidopsis thaliana (Mouse-ear cress)
Asp1_02464	Q501V0	1.49e-149	Serine/threonine-protein kinase H1 homolog (EC 2.7.11.1)	pskh1 si:ch211-201b11.4 zgc:113034	Danio rerio (Zebrafish) (Brachydanio rerio)
Asp1_02465	A7SBF0	7.61e-79	Integrator complex subunit 9 homolog	ints9 v1g168629	Nematostella vectensis (Starlet sea anemone)
Asp1_02466	A7SBF0	0	Integrator complex subunit 9 homolog	ints9 v1g168629	Nematostella vectensis (Starlet sea anemone)
Asp1_02469	Q7Z5H3	9.74e-06	Rho GTPase-activating protein 22 (Rho-type GTPase-activating protein 22)	ARHGAP22 RHOGAP2	Homo sapiens (Human)
Asp1_02470	P53492	9.24e-64	Actin-7 (EC 3.6.4.-) (Actin-2)	ACT7 At5g09810 MYH9.2	Arabidopsis thaliana (Mouse-ear cress)
Asp1_02471	Q9D361	1.46e-21	U11/U12 small nuclear ribonucleoprotein 48 kDa protein (U11/U12 snRNP 48 kDa protein)	Snrnp48	Mus musculus (Mouse)
Asp1_02472	Q9BRI3	2.88e-119	Proton-coupled zinc antiporter SLC30A2 (Solute carrier family 30 member 2) (Zinc transporter 2) (ZnT-2)	SLC30A2 ZNT2	Homo sapiens (Human)
Asp1_02473	P16591	0	Tyrosine-protein kinase Fer (EC 2.7.10.2) (Feline encephalitis virus-related kinase FER) (Fujinami poultry sarcoma/Feline sarcoma-related protein Fer) (Proto-oncogene c-Fer) (Tyrosine kinase 3) (p94-Fer)	FER TYK3	Homo sapiens (Human)
Asp1_02474	Q6AXJ7	8.57e-22	Protein FAM199X	fam199x zgc:101060	Danio rerio (Zebrafish) (Brachydanio rerio)
Asp1_02475	A7SFP1	0	Leucine-rich repeat protein soc-2 homolog	v1g189306	Nematostella vectensis (Starlet sea anemone)
Asp1_02476	A7SFP1	0	Leucine-rich repeat protein soc-2 homolog	v1g189306	Nematostella vectensis (Starlet sea anemone)
Asp1_02477	P83852	1.32e-151	Carboxypeptidase D (EC 3.4.17.22) (CPD-2) (Metallocarboxypeptidase D)	CPD	Lophonetta specularioides (Crested duck) (Anas specularioides)
Asp1_02478	Q9FJH6	1.61e-159	ABC transporter F family member 1 (ABC transporter ABCF.1) (AtABCF1) (GCN20-type ATP-binding cassette protein GCN1)	ABCF1 GCN1 At5g60790 MAE1.10	Arabidopsis thaliana (Mouse-ear cress)
Asp1_02479	Q9UG63	0	ATP-binding cassette sub-family F member 2 (Iron-inhibited ABC transporter 2)	ABCF2 HUSSY-18	Homo sapiens (Human)
Asp1_02481	Q8BVF7	1.32e-75	Gamma-secretase subunit APH-1A (APH-1a) (Aph-1alpha)	Aph1a	Mus musculus (Mouse)
Asp1_02482	B2ZGJ1	4.27e-12	Choline O-acetyltransferase (CHOACTase) (ChAT) (Choline acetylase) (EC 2.3.1.6)	chat	Danio rerio (Zebrafish) (Brachydanio rerio)
Asp1_02483	Q0VA82	2.04e-07	Major facilitator superfamily domain-containing protein 8	mfsd8 zgc:136865	Danio rerio (Zebrafish) (Brachydanio rerio)
Asp1_02484	Q95P04	3.43e-162	GFP-like non-fluorescent chromoprotein (gtCP)	NA	Goniopora tenuidens (Anemone coral) (Rhodaraea tenuidens)
Asp1_02485	Q9C0B0	0	RING finger protein unkempt homolog (Zinc finger CCCH domain-containing protein 5)	UNK KIAA1753 ZC3H5 ZC3HDC5	Homo sapiens (Human)
Asp1_02486	Q9NBX4	4.15e-21	Probable RNA-directed DNA polymerase from transposon X-element (EC 2.7.7.49) (Reverse transcriptase)	X-element\ORF2 ORF2	Drosophila melanogaster (Fruit fly)
Asp1_02493	Q9XTR8	2.96e-35	Lipase ZK262.3 (EC 3.1.1.-)	ZK262.3	Caenorhabditis elegans
Asp1_02494	Q9XTR8	8.78e-37	Lipase ZK262.3 (EC 3.1.1.-)	ZK262.3	Caenorhabditis elegans
Asp1_02495	P97858	1.05e-124	Solute carrier family 35 member B1 (ATP/ADP exchanger ER) (AXER) (Endoplasmic reticulum ATP/ADP translocase) (UDP-galactose transporter-related protein 1) (UGTrel1)	Slc35b1 Ugalt2	Mus musculus (Mouse)
Asp1_02497	Q9UPM8	0	AP-4 complex subunit epsilon-1 (AP-4 adaptor complex subunit epsilon) (Adaptor-related protein complex 4 subunit epsilon-1) (Epsilon subunit of AP-4) (Epsilon-adaptin)	AP4E1	Homo sapiens (Human)
Asp1_02498	Q6QNK2	1.13e-81	Adhesion G-protein coupled receptor D1 (G-protein coupled receptor 133) (G-protein coupled receptor PGR25)	ADGRD1 GPR133 PGR25	Homo sapiens (Human)
Asp1_02501	Q8IUR6	3.19e-37	CREB3 regulatory factor (Luman recruitment factor) (LRF)	CREBRF C5orf41	Homo sapiens (Human)
Asp1_02502	Q96RW7	5.9e-21	Hemicentin-1 (Fibulin-6) (FIBL-6)	HMCN1 FIBL6	Homo sapiens (Human)
Asp1_02503	A4IGL7	2.67e-15	Peroxidasin (EC 1.11.2.-) [Cleaved into: PXDN active fragment]	pxdn pxn	Xenopus tropicalis (Western clawed frog) (Silurana tropicalis)
Asp1_02504	A4IGL7	6.35e-15	Peroxidasin (EC 1.11.2.-) [Cleaved into: PXDN active fragment]	pxdn pxn	Xenopus tropicalis (Western clawed frog) (Silurana tropicalis)
Asp1_02505	Q8NDA2	2.71e-20	Hemicentin-2	HMCN2	Homo sapiens (Human)
Asp1_02506	A2AJ76	2.48e-18	Hemicentin-2	Hmcn2	Mus musculus (Mouse)
Asp1_02507	A2AJ76	7.43e-15	Hemicentin-2	Hmcn2	Mus musculus (Mouse)
Asp1_02508	Q96RW7	1.79e-23	Hemicentin-1 (Fibulin-6) (FIBL-6)	HMCN1 FIBL6	Homo sapiens (Human)
Asp1_02509	D3YXG0	6.16e-13	Hemicentin-1 (Fibulin-6) (FIBL-6)	Hmcn1	Mus musculus (Mouse)
Asp1_02511	A2AJ76	3.07e-07	Hemicentin-2	Hmcn2	Mus musculus (Mouse)
Asp1_02512	A2AJ76	4.55e-07	Hemicentin-2	Hmcn2	Mus musculus (Mouse)
Asp1_02513	A2AJ76	9.69e-16	Hemicentin-2	Hmcn2	Mus musculus (Mouse)
Asp1_02514	A2AJ76	2.82e-07	Hemicentin-2	Hmcn2	Mus musculus (Mouse)
Asp1_02515	Q8NDA2	1.02e-21	Hemicentin-2	HMCN2	Homo sapiens (Human)
Asp1_02516	A2AJ76	2.65e-15	Hemicentin-2	Hmcn2	Mus musculus (Mouse)
Asp1_02517	Q8NDA2	8.6e-28	Hemicentin-2	HMCN2	Homo sapiens (Human)
Asp1_02518	Q8NDA2	8.76e-21	Hemicentin-2	HMCN2	Homo sapiens (Human)
Asp1_02519	Q8NDA2	4.71e-18	Hemicentin-2	HMCN2	Homo sapiens (Human)
Asp1_02520	Q8HW98	2.33e-13	IgLON family member 5	Iglon5	Mus musculus (Mouse)
Asp1_02521	Q3UQ28	8.17e-22	Peroxidasin homolog (EC 1.11.2.-) [Cleaved into: PXDN active fragment]	Pxdn Kiaa0230	Mus musculus (Mouse)
Asp1_02522	Q3UQ28	3.77e-26	Peroxidasin homolog (EC 1.11.2.-) [Cleaved into: PXDN active fragment]	Pxdn Kiaa0230	Mus musculus (Mouse)
Asp1_02523	Q3UQ28	1.12e-21	Peroxidasin homolog (EC 1.11.2.-) [Cleaved into: PXDN active fragment]	Pxdn Kiaa0230	Mus musculus (Mouse)
Asp1_02524	Q8HW98	7.36e-15	IgLON family member 5	Iglon5	Mus musculus (Mouse)
Asp1_02525	Q9WTY1	6.41e-35	Programmed cell death protein 7 (ES18)	Pdcd7	Mus musculus (Mouse)
Asp1_02526	Q9Z2E3	3.78e-57	Serine/threonine-protein kinase/endoribonuclease IRE2 (Endoplasmic reticulum-to-nucleus signaling 2) (Inositol-requiring protein 2) (Ire1-beta) (IRE1b) (mIre1) [Includes: Serine/threonine-protein kinase (EC 2.7.11.1); Endoribonuclease (EC 3.1.26.-)]	Ern2 Ire2	Mus musculus (Mouse)
Asp1_02527	Q9Z2E3	4.85e-59	Serine/threonine-protein kinase/endoribonuclease IRE2 (Endoplasmic reticulum-to-nucleus signaling 2) (Inositol-requiring protein 2) (Ire1-beta) (IRE1b) (mIre1) [Includes: Serine/threonine-protein kinase (EC 2.7.11.1); Endoribonuclease (EC 3.1.26.-)]	Ern2 Ire2	Mus musculus (Mouse)
Asp1_02528	Q68FM6	2.14e-13	Protein phosphatase 1 regulatory subunit 29 (Extracellular leucine-rich repeat and fibronectin type III domain-containing protein 2) (Leucine-rich repeat and fibronectin type-III domain-containing protein 6) (Leucine-rich repeat-containing protein 62)	Elfn2 Kiaa1904 Lrrc62 Ppp1r29	Mus musculus (Mouse)
Asp1_02529	Q03278	8.94e-14	Retrovirus-related Pol polyprotein from type-1 retrotransposable element R2 (Retrovirus-related Pol polyprotein from type I retrotransposable element R2) [Includes: Reverse transcriptase (EC 2.7.7.49); Endonuclease]	NA	Nasonia vitripennis (Parasitic wasp)
Asp1_02531	Q03278	6.05e-18	Retrovirus-related Pol polyprotein from type-1 retrotransposable element R2 (Retrovirus-related Pol polyprotein from type I retrotransposable element R2) [Includes: Reverse transcriptase (EC 2.7.7.49); Endonuclease]	NA	Nasonia vitripennis (Parasitic wasp)
Asp1_02532	Q03278	1.67e-14	Retrovirus-related Pol polyprotein from type-1 retrotransposable element R2 (Retrovirus-related Pol polyprotein from type I retrotransposable element R2) [Includes: Reverse transcriptase (EC 2.7.7.49); Endonuclease]	NA	Nasonia vitripennis (Parasitic wasp)
Asp1_02534	Q9Y297	0	F-box/WD repeat-containing protein 1A (E3RSIkappaB) (Epididymis tissue protein Li 2a) (F-box and WD repeats protein beta-TrCP) (pIkappaBalpha-E3 receptor subunit)	BTRC BTRCP FBW1A FBXW1A	Homo sapiens (Human)
Asp1_02537	Q9ZR37	9.1e-21	Dual specificity protein phosphatase 1 (AtDsPTP1) (EC 3.1.3.16) (EC 3.1.3.48)	DSPTP1 At3g23610 MDB19.10	Arabidopsis thaliana (Mouse-ear cress)
Asp1_02538	Q4TZY1	1.25e-106	ATP-sensitive inward rectifier potassium channel 12 (Potassium channel, inwardly rectifying subfamily J member 12)	KCNJ12	Bos taurus (Bovine)
Asp1_02539	P48542	2.49e-93	G protein-activated inward rectifier potassium channel 2 (GIRK-2) (Inward rectifier K(+) channel Kir3.2) (Potassium channel, inwardly rectifying subfamily J member 6)	Kcnj6 Girk2 Kcnj7 W	Mus musculus (Mouse)
Asp1_02540	Q5THR3	9.66e-169	EF-hand calcium-binding domain-containing protein 6 (CAP-binding protein complex-interacting protein 1) (DJ-1-binding protein) (DJBP)	EFCAB6 DJBP KIAA1672	Homo sapiens (Human)
Asp1_02541	Q6P1E8	2.36e-25	EF-hand calcium-binding domain-containing protein 6 (DJ-1-binding protein) (DJBP)	Efcab6 Djbp Kiaa1672	Mus musculus (Mouse)
Asp1_02542	Q7ZTV5	3.88e-27	Follicle-stimulating hormone receptor (FSH-R) (Follitropin receptor)	FSHR	Cairina moschata (Muscovy duck)
Asp1_02543	P48603	2.09e-75	F-actin-capping protein subunit beta	cpb ANCP-BETA CG17158	Drosophila melanogaster (Fruit fly)
Asp1_02544	P48800	4.09e-19	Fibroblast growth factor 2 (FGF-2) (Basic fibroblast growth factor) (bFGF) (Heparin-binding growth factor 2) (HBGF-2)	FGF2	Gallus gallus (Chicken)
Asp1_02545	Q6GPE5	4.57e-162	Protein fem-1 homolog B (FEM1b) (FEM1-beta)	fem1b	Xenopus laevis (African clawed frog)
Asp1_02546	Q5VXM1	1.49e-29	CUB domain-containing protein 2	CDCP2	Homo sapiens (Human)
Asp1_02547	Q6DFB8	0	Tetratricopeptide repeat protein 37 (TPR repeat protein 37) (Thespin homolog)	ttc37	Xenopus laevis (African clawed frog)
Asp1_02548	Q6DFB8	1.89e-49	Tetratricopeptide repeat protein 37 (TPR repeat protein 37) (Thespin homolog)	ttc37	Xenopus laevis (African clawed frog)
Asp1_02549	Q6DFB8	1.54e-62	Tetratricopeptide repeat protein 37 (TPR repeat protein 37) (Thespin homolog)	ttc37	Xenopus laevis (African clawed frog)
Asp1_02550	Q6DFB8	2.91e-57	Tetratricopeptide repeat protein 37 (TPR repeat protein 37) (Thespin homolog)	ttc37	Xenopus laevis (African clawed frog)
Asp1_02551	O42574	1.33e-38	Beta-1 adrenergic receptor (Beta-1 adrenoreceptor) (Beta-1 adrenoceptor) (x-BETA1AR)	adrb1	Xenopus laevis (African clawed frog)
Asp1_02552	Q6GMR7	1.07e-169	Fatty-acid amide hydrolase 2 (EC 3.5.1.99) (Amidase domain-containing protein) (Anandamide amidohydrolase 2) (Oleamide hydrolase 2)	FAAH2 AMDD	Homo sapiens (Human)
Asp1_02553	Q9UGM3	1.25e-126	Deleted in malignant brain tumors 1 protein (Glycoprotein 340) (Gp-340) (Hensin) (Salivary agglutinin) (SAG) (Surfactant pulmonary-associated D-binding protein)	DMBT1 GP340	Homo sapiens (Human)
Asp1_02554	A4FUD4	3.24e-83	Peroxisome assembly protein 12 (Peroxin-12)	PEX12	Bos taurus (Bovine)
Asp1_02555	A9ULE9	2.54e-45	DnaJ homolog subfamily C member 22	dnajc22	Xenopus tropicalis (Western clawed frog) (Silurana tropicalis)
Asp1_02556	Q5BKY9	3.28e-35	Protein FAM133B	FAM133B	Homo sapiens (Human)
Asp1_02557	Q5M7D1	3.68e-28	DnaJ homolog subfamily C member 27-B (Rab and DnaJ domain-containing protein 2) (Rab and DnaJ domain-containing protein B)	dnajc27-b rbj2 rjb-b	Xenopus laevis (African clawed frog)
Asp1_02558	P50533	0	Structural maintenance of chromosomes protein 2 (SMC protein 2) (SMC-2) (Chromosome assembly protein XCAP-E) (Chromosome-associated protein E)	smc2 cape smc2l1	Xenopus laevis (African clawed frog)
Asp1_02559	O88799	2.91e-06	Zonadhesin	Zan	Mus musculus (Mouse)
Asp1_02561	Q8I7P9	5.26e-18	Retrovirus-related Pol polyprotein from transposon opus [Includes: Protease (EC 3.4.23.-); Reverse transcriptase (EC 2.7.7.49); Endonuclease]	pol	Drosophila melanogaster (Fruit fly)
Asp1_02562	P27401	1.63e-07	Pro-Pol polyprotein (Pr125Pol) [Cleaved into: Protease/Reverse transcriptase/ribonuclease H (EC 2.7.7.49) (EC 2.7.7.7) (EC 3.1.26.4) (EC 3.4.23.-) (p87Pro-RT-RNaseH); Protease/Reverse transcriptase (EC 2.7.7.49) (EC 2.7.7.7) (EC 3.4.23.-) (p65Pro-RT); Ribonuclease H (RNase H) (EC 3.1.26.4); Integrase (IN) (EC 2.7.7.-) (EC 3.1.-.-) (p42In)]	pol	Simian foamy virus type 3 (strain LK3) (SFVagm) (SFV-3)
Asp1_02563	O42848	7.5e-88	Large ribosomal subunit protein uL13A (60S ribosomal protein L16-A)	rpl1602 rpl16a SPAC23A1.11	Schizosaccharomyces pombe (strain 972 / ATCC 24843) (Fission yeast)
Asp1_02566	P58058	7.93e-135	NAD kinase (EC 2.7.1.23) (Poly(P)/ATP NAD kinase)	Nadk	Mus musculus (Mouse)
Asp1_02568	Q9ESJ4	1.6e-36	NCK-interacting protein with SH3 domain (54 kDa VacA-interacting protein) (VIP54) (90 kDa N-WASP-interacting protein) (90 kDa SH3 protein interacting with Nck) (SH3 adapter protein SPIN90) (WASP-interacting SH3-domain protein) (WISH) (Wiskott-Aldrich syndrome protein-binding protein) (N-WASP-binding protein)	Nckipsd Spin90 Wasbp	Mus musculus (Mouse)
Asp1_02569	Q9ESJ4	6.89e-16	NCK-interacting protein with SH3 domain (54 kDa VacA-interacting protein) (VIP54) (90 kDa N-WASP-interacting protein) (90 kDa SH3 protein interacting with Nck) (SH3 adapter protein SPIN90) (WASP-interacting SH3-domain protein) (WISH) (Wiskott-Aldrich syndrome protein-binding protein) (N-WASP-binding protein)	Nckipsd Spin90 Wasbp	Mus musculus (Mouse)
Asp1_02570	Q9ESJ4	1.52e-58	NCK-interacting protein with SH3 domain (54 kDa VacA-interacting protein) (VIP54) (90 kDa N-WASP-interacting protein) (90 kDa SH3 protein interacting with Nck) (SH3 adapter protein SPIN90) (WASP-interacting SH3-domain protein) (WISH) (Wiskott-Aldrich syndrome protein-binding protein) (N-WASP-binding protein)	Nckipsd Spin90 Wasbp	Mus musculus (Mouse)
Asp1_02571	Q58DQ5	2.37e-38	Small ribosomal subunit protein uS9m (28S ribosomal protein S9, mitochondrial) (MRP-S9) (S9mt)	MRPS9	Bos taurus (Bovine)
Asp1_02572	Q6ZNA5	8.29e-49	Ferric-chelate reductase 1 (EC 1.-.-.-) (Stromal cell-derived receptor 2) (SDR-2)	FRRS1 SDFR2 SDR2	Homo sapiens (Human)
Asp1_02573	A0A3L7I2I8	0	85/88 kDa calcium-independent phospholipase A2 (CaI-PLA2) (EC 3.1.1.4) (2-lysophosphatidylcholine acylhydrolase) (EC 3.1.1.5) (Group VI phospholipase A2) (GVI PLA2) (Intracellular membrane-associated calcium-independent phospholipase A2 beta) (iPLA2-beta) (PLA2G6) (Palmitoyl-CoA hydrolase) (EC 3.1.2.2) (Patatin-like phospholipase domain-containing protein 9) (PNPLA9)	PLA2G6 PLPLA9	Cricetulus griseus (Chinese hamster) (Cricetulus barabensis griseus)
Asp1_02577	Q2YDM0	3.93e-26	Transmembrane protein 248	TMEM248	Bos taurus (Bovine)
Asp1_02578	P11722	6.09e-09	Fibronectin (FN)	FN1	Gallus gallus (Chicken)
Asp1_02579	Q5SPP5	0	Protein EFR3 homolog B	efr3b si:ch211-203k16.1 si:ch211-215m21.18	Danio rerio (Zebrafish) (Brachydanio rerio)
Asp1_02580	P42577	5.79e-28	Soma ferritin (EC 1.16.3.1)	NA	Lymnaea stagnalis (Great pond snail) (Helix stagnalis)
Asp1_02581	P18762	7.24e-15	Beta-2 adrenergic receptor (Beta-2 adrenoreceptor) (Beta-2 adrenoceptor)	Adrb2 Adrb2r	Mus musculus (Mouse)
Asp1_02582	Q6DG03	3.47e-52	Cyclin-D-binding Myb-like transcription factor 1	dmtf1 si:dkey-153k10.8 zgc:92448	Danio rerio (Zebrafish) (Brachydanio rerio)
Asp1_02583	Q6DG03	7.29e-22	Cyclin-D-binding Myb-like transcription factor 1	dmtf1 si:dkey-153k10.8 zgc:92448	Danio rerio (Zebrafish) (Brachydanio rerio)
Asp1_02584	Q9D9K3	2.49e-13	Cell death regulator Aven	Aven	Mus musculus (Mouse)
Asp1_02585	P54145	1.09e-17	Putative ammonium transporter 1	amt-1 C05E11.4	Caenorhabditis elegans
Asp1_02586	P54145	3.85e-63	Putative ammonium transporter 1	amt-1 C05E11.4	Caenorhabditis elegans
Asp1_02587	Q03566	2.85e-06	Probable G-protein coupled receptor tkr-1 (Tachykinin receptor family protein 1)	tkr-1 C38C10.1	Caenorhabditis elegans
Asp1_02588	B3EWZ3	1.39e-34	Coadhesin	NA	Acropora millepora (Staghorn coral) (Heteropora millepora)
Asp1_02589	B3EWZ3	5.11e-32	Coadhesin	NA	Acropora millepora (Staghorn coral) (Heteropora millepora)
Asp1_02590	P49951	2.29e-27	Clathrin heavy chain 1	CLTC	Bos taurus (Bovine)
Asp1_02591	Q86AV6	0	Citrate synthase (EC 2.3.3.16)	gltA DDB_G0276965	Dictyostelium discoideum (Social amoeba)
Asp1_02592	P42291	1.49e-22	D(1C) dopamine receptor	drd1c	Xenopus laevis (African clawed frog)
Asp1_02595	O15146	4.63e-87	Muscle, skeletal receptor tyrosine-protein kinase (EC 2.7.10.1) (Muscle-specific tyrosine-protein kinase receptor) (MuSK) (Muscle-specific kinase receptor)	MUSK	Homo sapiens (Human)
Asp1_02596	Q8IUH5	0	Palmitoyltransferase ZDHHC17 (EC 2.3.1.225) (Acyltransferase ZDHHC17) (EC 2.3.1.-) (DHHC domain-containing cysteine-rich protein 17) (DHHC17) (Huntingtin yeast partner H) (Huntingtin-interacting protein 14) (HIP-14) (Huntingtin-interacting protein 3) (HIP-3) (Huntingtin-interacting protein H) (Putative MAPK-activating protein PM11) (Putative NF-kappa-B-activating protein 205) (Zinc finger DHHC do…	ZDHHC17 HIP14 HIP3 HYPH KIAA0946 HSPC294	Homo sapiens (Human)
Asp1_02597	Q8IUH5	3.19e-127	Palmitoyltransferase ZDHHC17 (EC 2.3.1.225) (Acyltransferase ZDHHC17) (EC 2.3.1.-) (DHHC domain-containing cysteine-rich protein 17) (DHHC17) (Huntingtin yeast partner H) (Huntingtin-interacting protein 14) (HIP-14) (Huntingtin-interacting protein 3) (HIP-3) (Huntingtin-interacting protein H) (Putative MAPK-activating protein PM11) (Putative NF-kappa-B-activating protein 205) (Zinc finger DHHC do…	ZDHHC17 HIP14 HIP3 HYPH KIAA0946 HSPC294	Homo sapiens (Human)
Asp1_02598	Q6BZW3	8.83e-39	Protein BTN1	BTN1 YALI0F30415g	Yarrowia lipolytica (strain CLIB 122 / E 150) (Yeast) (Candida lipolytica)
Asp1_02599	Q8I7P9	3.41e-36	Retrovirus-related Pol polyprotein from transposon opus [Includes: Protease (EC 3.4.23.-); Reverse transcriptase (EC 2.7.7.49); Endonuclease]	pol	Drosophila melanogaster (Fruit fly)
Asp1_02600	Q8IUR5	0	Protein O-mannosyl-transferase TMTC1 (EC 2.4.1.109) (Transmembrane and TPR repeat-containing protein 1)	TMTC1 ARG99	Homo sapiens (Human)
Asp1_02603	Q15034	1.53e-13	Probable E3 ubiquitin-protein ligase HERC3 (EC 2.3.2.26) (HECT domain and RCC1-like domain-containing protein 3) (HECT-type E3 ubiquitin transferase HERC3)	HERC3 KIAA0032	Homo sapiens (Human)
Asp1_02604	Q4U2R1	1.23e-67	E3 ubiquitin-protein ligase HERC2 (EC 2.3.2.26) (HECT domain and RCC1-like domain-containing protein 2) (HECT-type E3 ubiquitin transferase HERC2)	Herc2 Jdf2 Kiaa0393 Rjs	Mus musculus (Mouse)
Asp1_02610	Q49UX2	0	Dihydroxy-acid dehydratase 2 (DAD 2) (EC 4.2.1.9)	ilvD2 SSP2293	Staphylococcus saprophyticus subsp. saprophyticus (strain ATCC 15305 / DSM 20229 / NCIMB 8711 / NCTC 7292 / S-41)
Asp1_02612	P56518	5.1e-85	Histone deacetylase 1 (HD1) (EC 3.5.1.98)	HDAC1	Strongylocentrotus purpuratus (Purple sea urchin)
Asp1_02613	Q8IN35	2.72e-45	Neuropeptide SIFamide receptor	SIFaR SIFR CG10823	Drosophila melanogaster (Fruit fly)
Asp1_02617	P58428	8.13e-45	ATP-binding cassette sub-family G member 8 (EC 7.6.2.-) (Sterolin-2)	Abcg8	Rattus norvegicus (Rat)
Asp1_02618	Q91ZR5	4.76e-19	Cation channel sperm-associated protein 1 (CatSper1)	Catsper1	Mus musculus (Mouse)
Asp1_02619	Q7RTR2	4.97e-28	NLR family CARD domain-containing protein 3 (CARD15-like protein) (Caterpiller protein 16.2) (CLR16.2) (NACHT, LRR and CARD domains-containing protein 3) (Nucleotide-binding oligomerization domain protein 3)	NLRC3 NOD3	Homo sapiens (Human)
Asp1_02620	Q5DU56	2.41e-53	Protein NLRC3	Nlrc3	Mus musculus (Mouse)
Asp1_02621	Q5DU56	1.3e-39	Protein NLRC3	Nlrc3	Mus musculus (Mouse)
Asp1_02622	B0UYT5	3.48e-46	Major facilitator superfamily domain-containing protein 6-B (Macrophage MHC class I receptor 2 homolog B)	mfsd6b si:dkey-42h23.5 zgc:92925	Danio rerio (Zebrafish) (Brachydanio rerio)
Asp1_02623	Q6K4N0	1.49e-15	Serine/arginine-rich splicing factor RSZ21 (RS-containing zinc finger protein 21) (Os-RSZ21) (Os-RSZp21)	RSZP21 RSZP21B Os02g0789400 LOC_Os02g54770 OJ1046_F07.9 OsJ_08668 OSJNBa0054K20.35	Oryza sativa subsp. japonica (Rice)
Asp1_02624	Q922K7	0	Probable 28S rRNA (cytosine-C(5))-methyltransferase (EC 2.1.1.-) (Nucleolar protein 1) (Nucleolar protein 2 homolog) (Proliferating-cell nucleolar antigen p120) (Proliferation-associated nucleolar protein p120)	Nop2 Nol1	Mus musculus (Mouse)
Asp1_02625	P46087	2.94e-89	Probable 28S rRNA (cytosine(4447)-C(5))-methyltransferase (EC 2.1.1.-) (Nucleolar protein 1) (Nucleolar protein 2 homolog) (Proliferating-cell nucleolar antigen p120) (Proliferation-associated nucleolar protein p120)	NOP2 NOL1 NSUN1	Homo sapiens (Human)
Asp1_02630	Q96M60	5.02e-55	Protein FAM227B	FAM227B C15orf33	Homo sapiens (Human)
Asp1_02631	Q8R1V4	1.25e-121	Transmembrane emp24 domain-containing protein 4 (Endoplasmic reticulum stress-response protein 25) (ERS25) (p24 family protein alpha-3) (p24alpha3) (p26)	Tmed4 Ers25	Mus musculus (Mouse)
Asp1_02632	Q8T9W4	3.68e-19	ABC transporter B family member 3 (ABC transporter ABCB.3)	abcB3 DDB_G0291714	Dictyostelium discoideum (Social amoeba)
Asp1_02634	P16423	2.61e-12	Retrovirus-related Pol polyprotein from type-2 retrotransposable element R2DM (Retrovirus-related Pol polyprotein from type II retrotransposable element R2DM) [Includes: Protease (EC 3.4.23.-); Reverse transcriptase (EC 2.7.7.49); Endonuclease]	pol	Drosophila melanogaster (Fruit fly)
Asp1_02635	Q9X1C1	7.38e-49	Hydroxypyruvate reductase (HPR) (EC 1.1.1.81)	TM_1401 THEMA_07310 Tmari_1408	Thermotoga maritima (strain ATCC 43589 / DSM 3109 / JCM 10099 / NBRC 100826 / MSB8)
Asp1_02636	O00782	0	T-complex protein 1 subunit gamma (TCP-1-gamma) (CCT-gamma) (Chaperonin subunit CCTV gamma)	NA	Oxytricha granulifera (Ciliate)
Asp1_02637	Q5UPX0	4.08e-16	Putative ATP-dependent RNA helicase R290 (EC 3.6.4.13)	MIMI_R290	Acanthamoeba polyphaga mimivirus (APMV)
Asp1_02638	B0JZP3	6.9e-35	Protein THEM6	them6 si:ch73-52e5.2	Danio rerio (Zebrafish) (Brachydanio rerio)
Asp1_02639	A2AX52	3.73e-43	Collagen alpha-4(VI) chain	Col6a4 Dvwa	Mus musculus (Mouse)
Asp1_02640	P25779	1.1e-43	Cruzipain (EC 3.4.22.51) (Cruzaine) (Major cysteine proteinase)	NA	Trypanosoma cruzi
Asp1_02641	D2CLZ9	4.02e-25	Transcription factor atoh8 (Atonal bHLH transcription factor 8) (Protein atonal homolog 8)	atoh8 zgc:158314	Danio rerio (Zebrafish) (Brachydanio rerio)
Asp1_02642	P49410	0	Elongation factor Tu, mitochondrial (EF-Tu)	TUFM	Bos taurus (Bovine)
Asp1_02643	Q9MA55	2.75e-24	Acyl-CoA-binding domain-containing protein 4 (Acyl-CoA binding protein 4)	ACBP4 At3g05420 F22F7.13	Arabidopsis thaliana (Mouse-ear cress)
Asp1_02644	Q7TPV2	3.47e-08	E3 ubiquitin-protein ligase DZIP3 (EC 2.3.2.27) (DAZ-interacting protein 3 homolog) (RING-type E3 ubiquitin transferase DZIP3)	Dzip3 Kiaa0675	Mus musculus (Mouse)
Asp1_02646	O24456	3.79e-98	Small ribosomal subunit protein RACK1z (Guanine nucleotide-binding protein subunit beta-like protein A) (Receptor for activated C kinase 1A) (WD-40 repeat auxin-dependent protein ARCA)	RACK1A ARCA At1g18080 T10F20.9 T10O22.6	Arabidopsis thaliana (Mouse-ear cress)
Asp1_02647	Q25189	1.55e-89	Small ribosomal subunit protein RACK1 (Guanine nucleotide-binding protein subunit beta-like protein) (Receptor of activated protein kinase C) (RACK)	RACK1	Hydra vulgaris (Hydra) (Hydra attenuata)
Asp1_02648	Q96IG2	6.95e-17	F-box/LRR-repeat protein 20 (F-box and leucine-rich repeat protein 20) (F-box/LRR-repeat protein 2-like)	FBXL20 FBL2	Homo sapiens (Human)
Asp1_02649	Q9C5D2	2.27e-25	F-box/LRR-repeat protein 4 (AtFBL4)	FBL4 At4g15475 dl3775w FCAALL.58	Arabidopsis thaliana (Mouse-ear cress)
Asp1_02652	P25291	2.39e-20	Pancreatic secretory granule membrane major glycoprotein GP2 (Pancreatic zymogen granule membrane protein GP-2) (ZAP75)	GP2	Canis lupus familiaris (Dog) (Canis familiaris)
Asp1_02653	P25291	8.32e-21	Pancreatic secretory granule membrane major glycoprotein GP2 (Pancreatic zymogen granule membrane protein GP-2) (ZAP75)	GP2	Canis lupus familiaris (Dog) (Canis familiaris)
Asp1_02654	Q8WUM4	0	Programmed cell death 6-interacting protein (PDCD6-interacting protein) (ALG-2-interacting protein 1) (ALG-2-interacting protein X) (Hp95)	PDCD6IP AIP1 ALIX KIAA1375	Homo sapiens (Human)
Asp1_02655	P25291	7.26e-31	Pancreatic secretory granule membrane major glycoprotein GP2 (Pancreatic zymogen granule membrane protein GP-2) (ZAP75)	GP2	Canis lupus familiaris (Dog) (Canis familiaris)
Asp1_02656	O60290	2.95e-79	Zinc finger protein 862	ZNF862 KIAA0543	Homo sapiens (Human)
Asp1_02657	Q27139	1.33e-170	Elongation factor 1-alpha 1 (EF-1-alpha-1)	EFA1	Euplotes crassus
Asp1_02658	Q9FYB7	3.95e-20	Serine/arginine-rich splicing factor RS2Z32 (RS-containing zinc finger protein 32) (At-RS2Z32) (At-RSZ32) (AtRSZ32) (Serine/arginine-rich splicing factor RSZ34) (AtRSZ34)	RS2Z32 RSZ32 RSZ34 At3g53500 F4P12.200	Arabidopsis thaliana (Mouse-ear cress)
Asp1_02659	Q16534	2.17e-12	Hepatic leukemia factor	HLF	Homo sapiens (Human)
Asp1_02660	Q6GPE5	9.04e-47	Protein fem-1 homolog B (FEM1b) (FEM1-beta)	fem1b	Xenopus laevis (African clawed frog)
Asp1_02661	Q3KP44	2.06e-66	Ankyrin repeat domain-containing protein 55	ANKRD55	Homo sapiens (Human)
Asp1_02663	P14381	6.89e-41	Transposon TX1 uncharacterized 149 kDa protein (ORF 2)	NA	Xenopus laevis (African clawed frog)
Asp1_02664	Q6SZ65	1.66e-54	Homeobox protein orthopedia	Otp	Lytechinus variegatus (Green sea urchin) (Echinus variegatus)
Asp1_02665	P20420	2.65e-69	Neuronal acetylcholine receptor subunit alpha-5	Chrna5 Acra5	Rattus norvegicus (Rat)
Asp1_02669	O46382	0	Brefeldin A-inhibited guanine nucleotide-exchange protein 1 (Brefeldin A-inhibited GEP 1) (ADP-ribosylation factor guanine nucleotide-exchange factor 1) (p200 ARF guanine nucleotide exchange factor) (p200 ARF-GEP1)	ARFGEF1 ARFGEP1 BIG1	Bos taurus (Bovine)
Asp1_02670	Q5S1U6	1.85e-102	Interferon-related developmental regulator 1	IFRD1	Sus scrofa (Pig)
Asp1_02672	Q64077	1.42e-21	Substance-K receptor (SKR) (NK-2 receptor) (NK-2R) (Neurokinin A receptor) (Tachykinin receptor 2)	TACR2	Cavia porcellus (Guinea pig)
Asp1_02673	P14658	3.72e-52	Cysteine proteinase (EC 3.4.22.-)	NA	Trypanosoma brucei brucei
Asp1_02674	Q6PCS4	1.69e-175	Rho GTPase-activating protein 29 (Rho-type GTPase-activating protein 29)	arhgap29 zgc:63950	Danio rerio (Zebrafish) (Brachydanio rerio)
Asp1_02675	Q6PCS4	1.83e-175	Rho GTPase-activating protein 29 (Rho-type GTPase-activating protein 29)	arhgap29 zgc:63950	Danio rerio (Zebrafish) (Brachydanio rerio)
Asp1_02688	C0HK24	2.5e-15	L-rhamnose-binding lectin ELEL-1	NA	Echinometra lucunter (Rock-boring urchin)
Asp1_02689	Q29RU2	1.74e-40	Oncoprotein-induced transcript 3 protein	OIT3	Bos taurus (Bovine)
Asp1_02690	Q29RU2	1.72e-40	Oncoprotein-induced transcript 3 protein	OIT3	Bos taurus (Bovine)
Asp1_02691	Q5T8I3	4.59e-72	EEIG family member 2 (EEIG2)	EEIG2 FAM102B	Homo sapiens (Human)
Asp1_02692	Q4V8V1	6.44e-95	Breast cancer metastasis-suppressor 1-like protein-A	brms1la brms1l zgc:114129	Danio rerio (Zebrafish) (Brachydanio rerio)
Asp1_02693	Q9R062	1.04e-20	Glycogenin-1 (GN-1) (GN1) (EC 2.4.1.186)	Gyg1 Gyg	Mus musculus (Mouse)
Asp1_02696	P51611	0	Host cell factor 1 (HCF) (HCF-1) (C1 factor) (VCAF) (VP16 accessory protein) [Cleaved into: HCF N-terminal chain 1; HCF N-terminal chain 2; HCF N-terminal chain 3; HCF N-terminal chain 4; HCF N-terminal chain 5; HCF N-terminal chain 6; HCF C-terminal chain 1; HCF C-terminal chain 2; HCF C-terminal chain 3; HCF C-terminal chain 4; HCF C-terminal chain 5; HCF C-terminal chain 6]	HCFC1	Mesocricetus auratus (Golden hamster)
Asp1_02698	Q96DM1	2.52e-52	PiggyBac transposable element-derived protein 4	PGBD4	Homo sapiens (Human)
Asp1_02699	Q96DM1	1.25e-18	PiggyBac transposable element-derived protein 4	PGBD4	Homo sapiens (Human)
Asp1_02700	Q5RDY2	0	Transmembrane 9 superfamily member 4	TM9SF4	Pongo abelii (Sumatran orangutan) (Pongo pygmaeus abelii)
Asp1_02702	Q3ZBG9	5.57e-117	Phospholipid scramblase 2 (PL scramblase 2) (Ca(2+)-dependent phospholipid scramblase 2)	PLSCR2	Bos taurus (Bovine)
Asp1_02703	A6H584	1.43e-10	Collagen alpha-5(VI) chain (Collagen alpha-1(XXIX) chain)	Col6a5 Col29a1 Gm7455	Mus musculus (Mouse)
Asp1_02704	P30204	2.51e-12	Macrophage scavenger receptor types I and II (Macrophage acetylated LDL receptor I and II) (Scavenger receptor type A) (SR-A) (CD antigen CD204)	Msr1 Scvr	Mus musculus (Mouse)
Asp1_02707	Q5ZL16	0	WD repeat domain phosphoinositide-interacting protein 3 (WIPI-3) (WD repeat-containing protein 45B)	WDR45B WIPI3 RCJMB04_8d21	Gallus gallus (Chicken)
Asp1_02708	Q8K4Y7	1.19e-134	Soluble calcium-activated nucleotidase 1 (SCAN-1) (EC 3.6.1.6) (Apyrase homolog)	Cant1 Srapy	Rattus norvegicus (Rat)
Asp1_02709	Q6IRI9	1.03e-42	Dimethylaniline monooxygenase [N-oxide-forming] 2 (EC 1.14.13.-) (Dimethylaniline oxidase 2) (Pulmonary flavin-containing monooxygenase 2) (FMO 2)	Fmo2	Rattus norvegicus (Rat)
Asp1_02711	P08548	2.23e-27	LINE-1 reverse transcriptase homolog (EC 2.7.7.49)	NA	Nycticebus coucang (Slow loris)
Asp1_02712	P14381	1.02e-09	Transposon TX1 uncharacterized 149 kDa protein (ORF 2)	NA	Xenopus laevis (African clawed frog)
Asp1_02713	P14381	1.8e-36	Transposon TX1 uncharacterized 149 kDa protein (ORF 2)	NA	Xenopus laevis (African clawed frog)
Asp1_02714	O81235	1.6e-66	Superoxide dismutase [Mn] 1, mitochondrial (EC 1.15.1.1) (Protein MANGANESE SUPEROXIDE DISMUTASE 1) (AtMSD1) (Protein MATERNAL EFFECT EMBRYO ARREST 33)	MSD1 MEE3 SODA At3g10920 F9F8.26	Arabidopsis thaliana (Mouse-ear cress)
Asp1_02715	Q9ZQ18	7.42e-27	Cytoplasmic 60S subunit biogenesis factor REI1 homolog 2 (Protein REI1-LIKE 2) (pre-60S factor REI1 homolog 2)	REIL2 FZF At2g24500 T28I24.23	Arabidopsis thaliana (Mouse-ear cress)
Asp1_02716	Q4QQV2	7.53e-06	Docking protein 1 (Downstream of tyrosine kinase 1)	Dok1	Rattus norvegicus (Rat)
Asp1_02717	M0R8U1	0	Dynein axonemal heavy chain 5 (Axonemal beta dynein heavy chain 5) (Ciliary dynein heavy chain 5)	Dnah5	Rattus norvegicus (Rat)
Asp1_02718	Q9NXG6	2.51e-50	Transmembrane prolyl 4-hydroxylase (P4H-TM) (EC 1.14.11.29) (Hypoxia-inducible factor prolyl hydroxylase 4) (HIF-PH4) (HIF-prolyl hydroxylase 4) (HPH-4)	P4HTM PH4	Homo sapiens (Human)
Asp1_02719	Q9NXG6	2.72e-60	Transmembrane prolyl 4-hydroxylase (P4H-TM) (EC 1.14.11.29) (Hypoxia-inducible factor prolyl hydroxylase 4) (HIF-PH4) (HIF-prolyl hydroxylase 4) (HPH-4)	P4HTM PH4	Homo sapiens (Human)
Asp1_02721	Q3UFF7	3.32e-25	Lysophospholipase-like protein 1 (EC 3.1.2.22)	Lyplal1	Mus musculus (Mouse)
Asp1_02722	Q3UFF7	2.1e-37	Lysophospholipase-like protein 1 (EC 3.1.2.22)	Lyplal1	Mus musculus (Mouse)
Asp1_02723	Q28ES4	1.3e-61	Solute carrier family 22 member 15-like	slc22a15b TGas054i12.1	Xenopus tropicalis (Western clawed frog) (Silurana tropicalis)
Asp1_02724	Q8TEX9	0	Importin-4 (Imp4) (Importin-4b) (Imp4b) (Ran-binding protein 4) (RanBP4)	IPO4 IMP4B RANBP4	Homo sapiens (Human)
Asp1_02725	Q4LDE5	8.08e-18	Sushi, von Willebrand factor type A, EGF and pentraxin domain-containing protein 1 (CCP module-containing protein 22) (Polydom) (Selectin-like osteoblast-derived protein) (SEL-OB) (Serologically defined breast cancer antigen NY-BR-38)	SVEP1 C9orf13 CCP22 SELOB	Homo sapiens (Human)
Asp1_02726	Q87NG3	6.84e-109	Glycine betaine transporter 1	VP1905	Vibrio parahaemolyticus serotype O3:K6 (strain RIMD 2210633)
Asp1_02727	P15388	1.58e-103	Potassium voltage-gated channel subfamily C member 1 (NGK2) (Voltage-gated potassium channel subunit Kv3.1) (Voltage-gated potassium channel subunit Kv4)	Kcnc1	Mus musculus (Mouse)
Asp1_02728	P07221	4.84e-60	Calsequestrin-1 (Aspartactin) (Calsequestrin, skeletal muscle isoform) (Laminin-binding protein)	CASQ1	Oryctolagus cuniculus (Rabbit)
Asp1_02729	Q6GPD0	2.51e-173	Rho GTPase-activating protein 32 (Rho-type GTPase-activating protein 32) (Rho/Cdc42/Rac GTPase-activating protein RICS)	arhgap32 rics	Xenopus laevis (African clawed frog)
Asp1_02730	P31415	1.05e-29	Calsequestrin-1 (Calmitine) (Calsequestrin, skeletal muscle isoform)	CASQ1 CASQ	Homo sapiens (Human)
Asp1_02731	P15396	9.34e-29	Ectonucleotide pyrophosphatase/phosphodiesterase family member 3 (E-NPP 3) (Phosphodiesterase I beta) (PD-Ibeta) (Phosphodiesterase I/nucleotide pyrophosphatase 3) (CD antigen CD203c) [Includes: Alkaline phosphodiesterase I (EC 3.1.4.1); Nucleotide pyrophosphatase (NPPase) (EC 3.6.1.9) (Nucleotide diphosphatase)]	ENPP3	Bos taurus (Bovine)
Asp1_02732	Q5R5M5	5.38e-158	Ectonucleotide pyrophosphatase/phosphodiesterase family member 3 (E-NPP 3) (Phosphodiesterase I beta) (PD-Ibeta) (Phosphodiesterase I/nucleotide pyrophosphatase 3) (CD antigen CD203c) [Includes: Alkaline phosphodiesterase I (EC 3.1.4.1); Nucleotide pyrophosphatase (NPPase) (EC 3.6.1.9) (Nucleotide diphosphatase)]	ENPP3	Pongo abelii (Sumatran orangutan) (Pongo pygmaeus abelii)
Asp1_02733	P54774	0	Cell division cycle protein 48 homolog (Valosin-containing protein homolog) (VCP)	CDC48	Glycine max (Soybean) (Glycine hispida)
Asp1_02734	Q9LZF6	0	Cell division control protein 48 homolog E (AtCDC48e) (Transitional endoplasmic reticulum ATPase E)	CDC48E At5g03340 F12E4_70	Arabidopsis thaliana (Mouse-ear cress)
Asp1_02735	P54774	0	Cell division cycle protein 48 homolog (Valosin-containing protein homolog) (VCP)	CDC48	Glycine max (Soybean) (Glycine hispida)
Asp1_02736	P54609	0	Cell division control protein 48 homolog A (AtCDC48a)	CDC48A CDC48 At3g09840 F8A24.11	Arabidopsis thaliana (Mouse-ear cress)
Asp1_02737	Q5R4U9	3.59e-85	Sorcin	SRI	Pongo abelii (Sumatran orangutan) (Pongo pygmaeus abelii)
Asp1_02738	Q5R4U9	1.26e-85	Sorcin	SRI	Pongo abelii (Sumatran orangutan) (Pongo pygmaeus abelii)
Asp1_02739	Q95SX7	2.79e-16	Probable RNA-directed DNA polymerase from transposon BS (EC 2.7.7.49) (Reverse transcriptase)	RTase	Drosophila melanogaster (Fruit fly)
Asp1_02740	Q921H8	2e-97	3-ketoacyl-CoA thiolase A, peroxisomal (EC 2.3.1.16) (Acetyl-CoA C-myristoyltransferase) (EC 2.3.1.155) (Acetyl-CoA acyltransferase A) (EC 2.3.1.9) (Beta-ketothiolase A) (Peroxisomal 3-oxoacyl-CoA thiolase A)	Acaa1a Acaa1	Mus musculus (Mouse)
Asp1_02743	O08873	9.75e-176	MAP kinase-activating death domain protein (Rab3 GDP/GTP exchange factor) (RabGEF) (Rab3 GDP/GTP exchange protein) (RabGEP)	Madd	Rattus norvegicus (Rat)
Asp1_02744	Q80U28	3.9e-176	MAP kinase-activating death domain protein (Rab3 GDP/GTP exchange factor) (RabGEF) (Rab3 GDP/GTP exchange protein) (Rab3GEP)	Madd Kiaa0358	Mus musculus (Mouse)
Asp1_02746	Q9JYV5	1.84e-27	Iron-regulated protein FrpC	frpC NMB1415	Neisseria meningitidis serogroup B (strain MC58)
Asp1_02752	Q5EA98	3.06e-112	Microfibrillar-associated protein 1 (Spliceosome B complex protein MFAP1)	MFAP1	Bos taurus (Bovine)
Asp1_02753	Q8LF48	2.56e-64	3-ketoacyl-CoA thiolase 1, peroxisomal (EC 2.3.1.16) (Acetyl-CoA acyltransferase 1) (Beta-ketothiolase 1) (Peroxisomal 3-oxoacyl-CoA thiolase 1)	KAT1 At1g04710 T1G11.4	Arabidopsis thaliana (Mouse-ear cress)
Asp1_02755	P32303	8.06e-07	Type-1 angiotensin II receptor A (xAT) (Angiotensin 2 receptor, type 1-A) (Angiotensin II receptor, type 1-A)	agtr1-a	Xenopus laevis (African clawed frog)
Asp1_02757	Q6IQ73	4e-29	Charged multivesicular body protein 4c (Chromatin-modifying protein 4c) (CHMP4c)	chmp4c chmp4b zgc:55566	Danio rerio (Zebrafish) (Brachydanio rerio)
Asp1_02758	Q8N137	5.95e-65	Centrobin (Centrosomal BRCA2-interacting protein) (LYST-interacting protein 8)	CNTROB LIP8 PP1221	Homo sapiens (Human)
Asp1_02759	Q98943	1.3e-09	Caspase-2 (CASP-2) (EC 3.4.22.55) (ICH-1L/1S) (Protease ICH-1) [Cleaved into: Caspase-2 subunit p18; Caspase-2 subunit p13; Caspase-2 subunit p12]	CASP2 ICH1	Gallus gallus (Chicken)
Asp1_02760	Q98943	6.85e-10	Caspase-2 (CASP-2) (EC 3.4.22.55) (ICH-1L/1S) (Protease ICH-1) [Cleaved into: Caspase-2 subunit p18; Caspase-2 subunit p13; Caspase-2 subunit p12]	CASP2 ICH1	Gallus gallus (Chicken)
Asp1_02761	Q98943	1.17e-10	Caspase-2 (CASP-2) (EC 3.4.22.55) (ICH-1L/1S) (Protease ICH-1) [Cleaved into: Caspase-2 subunit p18; Caspase-2 subunit p13; Caspase-2 subunit p12]	CASP2 ICH1	Gallus gallus (Chicken)
Asp1_02762	Q5EAJ7	6.46e-40	Major vault protein (MVP)	MVP	Strongylocentrotus purpuratus (Purple sea urchin)
Asp1_02764	P46023	2.43e-94	G-protein coupled receptor GRL101	NA	Lymnaea stagnalis (Great pond snail) (Helix stagnalis)
Asp1_02765	P46023	5.52e-93	G-protein coupled receptor GRL101	NA	Lymnaea stagnalis (Great pond snail) (Helix stagnalis)
Asp1_02766	B8V7S0	1.72e-44	CUB and peptidase domain-containing protein 1	NA	Acropora millepora (Staghorn coral) (Heteropora millepora)
Asp1_02767	B8V7S0	7.18e-18	CUB and peptidase domain-containing protein 1	NA	Acropora millepora (Staghorn coral) (Heteropora millepora)
Asp1_02768	P86982	1.89e-26	Insoluble matrix shell protein 1 (IMSP1)	NA	Ruditapes philippinarum (Japanese littleneck clam) (Venerupis philippinarum)
Asp1_02770	P18130	2.2e-20	Alpha-1A adrenergic receptor (Alpha-1A adrenoreceptor) (Alpha-1A adrenoceptor) (Alpha-1C adrenergic receptor)	ADRA1A ADRA1C	Bos taurus (Bovine)
Asp1_02771	P58197	1.62e-85	Transcription factor AP-2-alpha (AP2-alpha) (AP-2 transcription factor) (Activating enhancer-binding protein 2-alpha) (Activator protein 2) (AP-2)	Tfap2a Tcfap2a	Rattus norvegicus (Rat)
Asp1_02772	P58197	2.33e-85	Transcription factor AP-2-alpha (AP2-alpha) (AP-2 transcription factor) (Activating enhancer-binding protein 2-alpha) (Activator protein 2) (AP-2)	Tfap2a Tcfap2a	Rattus norvegicus (Rat)
Asp1_02773	B1H3D5	8.3e-27	Poly(U)-specific endoribonuclease (EC 4.6.1.-) (Protein endoU) (Uridylate-specific endoribonuclease) (XendoU)	endou	Xenopus tropicalis (Western clawed frog) (Silurana tropicalis)
Asp1_02774	Q503V9	4.96e-18	Uridylate-specific endoribonuclease B (EC 4.6.1.-) (Protein endoU-B)	endoub zgc:110053	Danio rerio (Zebrafish) (Brachydanio rerio)
Asp1_02775	Q503V9	1.89e-18	Uridylate-specific endoribonuclease B (EC 4.6.1.-) (Protein endoU-B)	endoub zgc:110053	Danio rerio (Zebrafish) (Brachydanio rerio)
Asp1_02776	Q503V9	1.46e-28	Uridylate-specific endoribonuclease B (EC 4.6.1.-) (Protein endoU-B)	endoub zgc:110053	Danio rerio (Zebrafish) (Brachydanio rerio)
Asp1_02777	B1H3D5	8.65e-26	Poly(U)-specific endoribonuclease (EC 4.6.1.-) (Protein endoU) (Uridylate-specific endoribonuclease) (XendoU)	endou	Xenopus tropicalis (Western clawed frog) (Silurana tropicalis)
Asp1_02778	Q8IUL8	2.04e-06	Cartilage intermediate layer protein 2 (CILP-2) [Cleaved into: Cartilage intermediate layer protein 2 C1; Cartilage intermediate layer protein 2 C2]	CILP2	Homo sapiens (Human)
Asp1_02779	Q5BIR3	1.56e-08	Thrombospondin type-1 domain-containing protein 1	THSD1	Bos taurus (Bovine)
Asp1_02780	P53590	6.71e-45	Succinate--CoA ligase [GDP-forming] subunit beta, mitochondrial (EC 6.2.1.4) (GTP-specific succinyl-CoA synthetase subunit beta) (G-SCS) (GTPSCS) (Succinyl-CoA synthetase beta-G chain) (SCS-betaG)	SUCLG2	Sus scrofa (Pig)
Asp1_02781	Q8LFT2	7.39e-74	Dynamin-related protein 3B (Dynamin-like protein 2b)	DRP3B ADL2B At2g14120 T22C12.1	Arabidopsis thaliana (Mouse-ear cress)
Asp1_02783	Q9H6Z9	2.29e-12	Prolyl hydroxylase EGLN3 (EC 1.14.11.-) (Egl nine homolog 3) (EC 1.14.11.29) (HPH-1) (Hypoxia-inducible factor prolyl hydroxylase 3) (HIF-PH3) (HIF-prolyl hydroxylase 3) (HPH-3) (Prolyl hydroxylase domain-containing protein 3) (PHD3)	EGLN3	Homo sapiens (Human)
Asp1_02784	Q9H6Z9	8.32e-68	Prolyl hydroxylase EGLN3 (EC 1.14.11.-) (Egl nine homolog 3) (EC 1.14.11.29) (HPH-1) (Hypoxia-inducible factor prolyl hydroxylase 3) (HIF-PH3) (HIF-prolyl hydroxylase 3) (HPH-3) (Prolyl hydroxylase domain-containing protein 3) (PHD3)	EGLN3	Homo sapiens (Human)
Asp1_02786	Q0D2E8	0	Protein RFT1 homolog	rft1	Xenopus tropicalis (Western clawed frog) (Silurana tropicalis)
Asp1_02788	O16025	6.06e-58	Allene oxide synthase-lipoxygenase protein [Includes: Allene oxide synthase (AOS) (EC 4.2.1.-) (Hydroperoxidehydrase); Arachidonate 8-lipoxygenase (EC 1.13.11.40)]	NA	Plexaura homomalla (Black sea rod)
Asp1_02789	Q3U3W5	4.42e-145	Protein arginine N-methyltransferase 9 (Protein arginine N-methyltransferase 10) (EC 2.1.1.320)	Prmt9 Prmt10	Mus musculus (Mouse)
Asp1_02793	Q9UJ83	0	2-hydroxyacyl-CoA lyase 1 (EC 4.1.2.63) (2-hydroxyphytanoyl-CoA lyase) (2-HPCL) (Phytanoyl-CoA 2-hydroxylase 2)	HACL1 HPCL HPCL2 PHYH2 HSPC279	Homo sapiens (Human)
Asp1_02794	Q8VE97	8.27e-67	Serine/arginine-rich splicing factor 4 (Splicing factor, arginine/serine-rich 4)	Srsf4 Sfrs4 MNCb-2616	Mus musculus (Mouse)
Asp1_02796	Q5U3U0	4.48e-111	Phytanoyl-CoA dioxygenase domain-containing protein 1 (Protein PHYHD1) (EC 1.14.11.-)	phyhd1 zgc:101639	Danio rerio (Zebrafish) (Brachydanio rerio)
Asp1_02797	P42785	0	Lysosomal Pro-X carboxypeptidase (EC 3.4.16.2) (Angiotensinase C) (Lysosomal carboxypeptidase C) (Proline carboxypeptidase) (Prolylcarboxypeptidase) (PRCP)	PRCP PCP	Homo sapiens (Human)
Asp1_02798	Q6P632	6.42e-101	N-alpha-acetyltransferase 20 (EC 2.3.1.254) (Methionine N-acetyltransferase) (N-acetyltransferase 5) (N-terminal acetyltransferase B complex catalytic subunit NAA20) (N-terminal acetyltransferase B complex catalytic subunit NAT5) (NatB complex subunit NAT5) (NatB catalytic subunit)	naa20 nat5	Xenopus tropicalis (Western clawed frog) (Silurana tropicalis)
Asp1_02799	P30173	3.14e-94	Actin-101 (EC 3.6.4.-)	AC101	Solanum tuberosum (Potato)
Asp1_02800	O43818	4.39e-163	U3 small nucleolar RNA-interacting protein 2 (RRP9 homolog) (U3 small nucleolar ribonucleoprotein-associated 55 kDa protein) (U3 snoRNP-associated 55 kDa protein) (U3-55K)	RRP9 RNU3IP2 U355K	Homo sapiens (Human)
Asp1_02801	Q7T0P7	6.61e-61	Mitochondrial inner membrane protease ATP23 homolog (EC 3.4.24.-)	atp23	Xenopus laevis (African clawed frog)
Asp1_02804	Q1T769	6.52e-20	Protein MIS12 homolog	MIS12	Gallus gallus (Chicken)
Asp1_02805	P11617	3.14e-15	Adenosine receptor A2a	ADORA2A RDC8	Canis lupus familiaris (Dog) (Canis familiaris)
Asp1_02807	P11617	2.23e-17	Adenosine receptor A2a	ADORA2A RDC8	Canis lupus familiaris (Dog) (Canis familiaris)
Asp1_02808	P11617	1.87e-17	Adenosine receptor A2a	ADORA2A RDC8	Canis lupus familiaris (Dog) (Canis familiaris)
Asp1_02809	P11617	2.06e-17	Adenosine receptor A2a	ADORA2A RDC8	Canis lupus familiaris (Dog) (Canis familiaris)
Asp1_02810	P11617	2.16e-18	Adenosine receptor A2a	ADORA2A RDC8	Canis lupus familiaris (Dog) (Canis familiaris)
Asp1_02814	P52888	0	Thimet oligopeptidase (EC 3.4.24.15) (Endopeptidase 24.15) (MP78)	THOP1	Homo sapiens (Human)
Asp1_02815	Q09137	0	5'-AMP-activated protein kinase catalytic subunit alpha-2 (AMPK subunit alpha-2) (EC 2.7.11.1) (Acetyl-CoA carboxylase kinase) (ACACA kinase) (EC 2.7.11.27) (Hydroxymethylglutaryl-CoA reductase kinase) (HMGCR kinase) (EC 2.7.11.31)	Prkaa2 Ampk Ampk2	Rattus norvegicus (Rat)
Asp1_02816	Q09137	0	5'-AMP-activated protein kinase catalytic subunit alpha-2 (AMPK subunit alpha-2) (EC 2.7.11.1) (Acetyl-CoA carboxylase kinase) (ACACA kinase) (EC 2.7.11.27) (Hydroxymethylglutaryl-CoA reductase kinase) (HMGCR kinase) (EC 2.7.11.31)	Prkaa2 Ampk Ampk2	Rattus norvegicus (Rat)
Asp1_02817	Q7XP59	2e-19	Glutamate receptor 3.1 (Ligand-gated ion channel 3.1)	GLR3.1 Os04g0585200 LOC_Os04g49570 OSJNBa0013K16.8	Oryza sativa subsp. japonica (Rice)
Asp1_02818	P42289	6.34e-40	D(1A) dopamine receptor (Dopamine D1 receptor)	drd1	Xenopus laevis (African clawed frog)
Asp1_02819	P54611	3.16e-99	V-type proton ATPase subunit E (V-ATPase subunit E) (V-ATPase 26 kDa subunit) (Vacuolar proton pump subunit E)	Vha26 CG1088	Drosophila melanogaster (Fruit fly)
Asp1_02820	Q9DB41	1.07e-103	Mitochondrial glutamate carrier 2 (GC-2) (Glutamate/H(+) symporter 2) (Solute carrier family 25 member 18)	Slc25a18 Gc2	Mus musculus (Mouse)
Asp1_02827	Q9H147	2.19e-52	Deoxynucleotidyltransferase terminal-interacting protein 1 (Terminal deoxynucleotidyltransferase-interacting factor 1) (TdIF1) (TdT-interacting factor 1)	DNTTIP1 C20orf167 TDIF1	Homo sapiens (Human)
Asp1_02828	Q96DM1	2.51e-68	PiggyBac transposable element-derived protein 4	PGBD4	Homo sapiens (Human)
Asp1_02829	Q96P50	3.46e-45	Arf-GAP with coiled-coil, ANK repeat and PH domain-containing protein 3 (Centaurin-beta-5) (Cnt-b5)	ACAP3 CENTB5 KIAA1716	Homo sapiens (Human)
Asp1_02830	O88427	0	Voltage-dependent T-type calcium channel subunit alpha-1H (Voltage-gated calcium channel subunit alpha Cav3.2)	Cacna1h Kiaa1120	Mus musculus (Mouse)
[truncated: 19,571 more rows]

## Sheet: TableS3
Table S3 Summary of differentially expressed gene (DEG) between putrescine-treated and control groups
Sequence label	log2FoldChange	padj	Protein.names
Asp1_00010	-1.02785	0.0102761	Spondin-1 (F-spondin)
Asp1_00012	-1.20188	5.15e-06	CCR4-NOT transcription complex subunit 7 (EC 3.1.13.4) (CCR4-associated factor 1) (CAF-1)
Asp1_00022	-1.19391	0.00311033	Catalase-A (EC 1.11.1.6)
Asp1_00025	1.02507	0.0231337	Peroxisomal catalase (EC 1.11.1.6)
Asp1_00032	2.60161	0.00191305	Probable RNA-directed DNA polymerase from transposon BS (EC 2.7.7.49) (Reverse transcriptase)
Asp1_00047	2.30794	0.0257139	Nicotinate-nucleotide pyrophosphorylase [carboxylating] (EC 2.4.2.19) (Quinolinate phosphoribosyltransferase [decarboxylating]) (QAPRTase)
Asp1_00048	-0.862156	0.017161	D-beta-hydroxybutyrate dehydrogenase, mitochondrial (EC 1.1.1.30) (3-hydroxybutyrate dehydrogenase) (BDH)
Asp1_00056	1.23129	0.0122144	Tyrosine-protein kinase transforming protein Fes (EC 2.7.10.2)
Asp1_00057	1.55032	0.0160035	Cation-dependent mannose-6-phosphate receptor (CD Man-6-P receptor) (CD-MPR)
Asp1_00088	0.417171	0.00444657	F-box/WD repeat-containing protein 7 (Archipelago homolog) (hAgo) (F-box and WD-40 domain-containing protein 7) (F-box protein FBX30) (SEL-10) (hCdc4)
Asp1_00091	1.55784	0.00609432	Protein NLRC5
Asp1_00094	-1.32328	0.00832671	Polycystin-1-like protein 2 (Polycystin-1L2) (PC1-like 2 protein) (Polycystic kidney disease protein 1-like 2)
Asp1_00096	0.745124	0.00280331	Polycystin-1 (Autosomal dominant polycystic kidney disease 1 protein homolog)
Asp1_00106	-1.07002	0.00350161	Fibrinogen beta chain [Cleaved into: Fibrinopeptide B; Fibrinogen beta chain]
Asp1_00109	-2.01938	0.000271132	Thioredoxin domain-containing protein 11
Asp1_00111	-1.74868	0.023586	SID1 transmembrane family member 1
Asp1_00118	-0.634832	0.00350293	14-3-3 protein theta
Asp1_00131	1.15572	0.0353685	Universal stress protein Slr1101 (USP Slr1101)
Asp1_00136	-0.600696	0.00214961	2-oxoglutarate dehydrogenase-like, mitochondrial (EC 1.2.4.2) (2-oxoglutarate dehydrogenase complex component E1-like) (OGDC-E1-like) (Alpha-ketoglutarate dehydrogenase-like)
Asp1_00137	-3.24315	0.0280496	2-oxoglutarate dehydrogenase-like, mitochondrial (EC 1.2.4.2) (2-oxoglutarate dehydrogenase complex component E1-like) (OGDC-E1-like) (Alpha-ketoglutarate dehydrogenase-like)
Asp1_00141	-0.910239	0.000156136	Calcyphosin-like protein
Asp1_00158	-0.60119	0.0108973	Acyl-coenzyme A thioesterase 11 (Acyl-CoA thioesterase 11) (EC 3.1.2.-) (Acyl-CoA thioester hydrolase 11) (Adipose-associated thioesterase) (Brown fat-inducible thioesterase) (BFIT) (Palmitoyl-coenzyme A thioesterase) (EC 3.1.2.2)
Asp1_00161	-1.29331	0.00403739	Protein sidekick-2
Asp1_00184	1.011	8.5e-17	97 kDa heat shock protein (Heat shock protein 110)
Asp1_00186	-0.490356	0.00393137	Kinesin-like protein KIF1C
Asp1_00189	3.52049	3.52e-14	Neuropeptide FF receptor 2 (G-protein coupled receptor 74) (Neuropeptide G-protein coupled receptor)
Asp1_00190	6.86171	2.21e-16	Transposon TX1 uncharacterized 149 kDa protein (ORF 2)
Asp1_00191	1.63048	0.0265935	4,4'-diaponeurosporen-aldehyde dehydrogenase (EC 1.2.1.-) (4,4'-diaponeurosporenal dehydrogenase)
Asp1_00201	2.77557	3.08e-32	THUMP domain-containing protein 1
Asp1_00230	-1.15558	0.00188835	Fibroblast growth factor receptor (SpFGFR) (EC 2.7.10.1)
Asp1_00239	0.382834	0.0191544	AP-2 complex subunit mu (Clathrin assembly protein complex 2 mu medium chain) (Clathrin coat assembly protein AP50) (Clathrin coat-associated protein AP50) (Clathrin-adaptor medium chain Apm2) (Mu2-adaptin) (Plasma membrane adaptor AP-2 50 kDa protein)
Asp1_00257	7.28027	1.19e-21	Early endosome antigen 1 (Endosome-associated protein p162) (Zinc finger FYVE domain-containing protein 2)
Asp1_00258	-1.10517	0.0356292	RNA-directed DNA polymerase from mobile element jockey (EC 2.7.7.49) (Reverse transcriptase)
Asp1_00270	-0.637779	0.00249559	Neural cell adhesion molecule 1 (N-CAM-1) (NCAM-1) (CD antigen CD56)
Asp1_00280	2.56753	0.00398793	Small ribosomal subunit protein eS4 (40S ribosomal protein S4)
Asp1_00300	3.03966	0.00893871	G-protein coupled receptor GRL101
Asp1_00306	1.17681	0.00168846	Protein argonaute-2 (Argonaute2) (mAgo2) (EC 3.1.26.n2) (Argonaute RISC catalytic component 2) (Eukaryotic translation initiation factor 2C 2) (eIF-2C 2) (eIF2C 2) (Piwi/argonaute family protein meIF2C2) (Protein slicer)
Asp1_00311	0.371724	0.00378413	Multiple epidermal growth factor-like domains protein 11 (Multiple EGF-like domains protein 11)
Asp1_00314	0.541883	0.0401598	Putative ferric-chelate reductase 1 (EC 1.-.-.-)
Asp1_00315	1.92143	2.38e-51	QRFP-like peptide receptor
Asp1_00328	1.59553	0.00118076	Aminopeptidase O (AP-O) (EC 3.4.11.-)
Asp1_00331	1.55208	0.0280701	Breast cancer type 2 susceptibility protein homolog (Fanconi anemia group D1 protein homolog)
Asp1_00338	-0.53444	0.0282335	Coiled-coil domain-containing protein 34 (Renal carcinoma antigen NY-REN-41)
Asp1_00348	1.51666	4.48e-22	F-actin-capping protein subunit beta (CapZ beta)
Asp1_00349	2.25727	5.44e-21	Chloride channel protein D
Asp1_00350	-1.1447	0.000316115	Chloride channel protein A
Asp1_00351	-0.489559	0.0444483	Protein misato homolog 1
Asp1_00364	0.622	0.0120576	RNA-directed DNA polymerase from mobile element jockey (EC 2.7.7.49) (Reverse transcriptase)
Asp1_00379	2.21605	1.51e-15	Ras-related protein Rab-12
Asp1_00383	-2.09117	0.000120578	Transmembrane prolyl 4-hydroxylase (P4H-TM) (EC 1.14.11.29) (Hypoxia-inducible factor prolyl hydroxylase 4) (HIF-PH4) (HIF-prolyl hydroxylase 4) (HPH-4)
Asp1_00395	-1.34755	0.0237067	Fibroleukin (Cytotoxic T-lymphocyte-specific protein) (Fibrinogen-like protein 2) (Prothrombinase)
Asp1_00396	0.961249	2.46e-06	Ficolin-1 (Collagen/fibrinogen domain-containing protein 1) (Ficolin-A) (Ficolin-alpha) (M-ficolin)
Asp1_00403	3.53874	0.00145593	Serine/threonine/tyrosine-interacting-like protein 1 (Dual specificity phosphatase inhibitor MK-STYX) (Dual specificity protein phosphatase 24) (Inactive dual specificity protein phosphatase MK-STYX) (Map kinase phosphatase-like protein MK-STYX)
Asp1_00413	-0.84365	0.0202297	Proprotein convertase subtilisin/kexin type 5 (EC 3.4.21.-) (Proprotein convertase 5) (PC5) (Proprotein convertase 6) (PC6) (Subtilisin/kexin-like protease PC5) (rPC5)
Asp1_00419	-0.402063	0.0488391	Sushi, von Willebrand factor type A, EGF and pentraxin domain-containing protein 1 (CCP module-containing protein 22) (Polydom) (Selectin-like osteoblast-derived protein) (SEL-OB) (Serologically defined breast cancer antigen NY-BR-38)
Asp1_00421	-0.600192	0.00469807	Major facilitator superfamily domain-containing protein 12
Asp1_00439	0.406169	0.0237734	WD repeat and SOCS box-containing protein 1 (WSB-1) (SOCS box-containing WD protein SWiP-1)
Asp1_00451	-0.699306	0.020306	Tyrosine-protein kinase receptor Tie-1 (EC 2.7.10.1)
Asp1_00455	-0.742754	0.0124778	NACHT domain- and WD repeat-containing protein 1
Asp1_00461	2.05784	0.00373367	Charged multivesicular body protein 1b (Chromatin-modifying protein 1b) (CHMP1b)
Asp1_00463	0.537453	0.00918407	PiggyBac transposable element-derived protein 4
Asp1_00464	0.554858	0.00117918	Centrosomal protein of 72 kDa (Cep72)
Asp1_00466	2.736	0.043656	G-protein coupled receptor 161
Asp1_00472	1.33134	2.29e-18	Coiled-coil domain-containing protein 149
Asp1_00473	4.23643	0.000135076	Kynureninase (EC 3.7.1.3) (L-kynurenine hydrolase)
Asp1_00488	1.12444	1.65e-10	Ubiquitin-conjugating enzyme E2 C (EC 2.3.2.23) ((E3-independent) E2 ubiquitin-conjugating enzyme C) (EC 2.3.2.24) (E2 ubiquitin-conjugating enzyme C) (UBC-X) (Ubiquitin carrier protein C) (Ubiquitin-protein ligase C)
Asp1_00490	3.62283	1.89e-27	Ran-binding protein 9 (RanBP9)
Asp1_00491	-1.55769	0.0033243	Halomucin
Asp1_00493	-1.61728	1.31e-05	Paired box protein 5 homolog (Egg laying defective egl-38)
Asp1_00497	2.98378	8.77e-25	Probable ATP-dependent RNA helicase DDX60 (EC 3.6.4.13) (DEAD box protein 60)
Asp1_00499	-1.16127	0.000315868	E3 ubiquitin-protein ligase DZIP3 (EC 2.3.2.27) (DAZ-interacting protein 3) (RING-type E3 ubiquitin transferase DZIP3) (RNA-binding ubiquitin ligase of 138 kDa) (hRUL138)
Asp1_00516	1.18996	6.43e-06	Arf-GAP with coiled-coil, ANK repeat and PH domain-containing protein 2 (Centaurin-beta-2) (Cnt-b2)
Asp1_00518	0.905721	1.62e-08	Hemicentin-1 (Fibulin-6) (FIBL-6)
Asp1_00523	-0.992419	0.0146636	Guanine nucleotide exchange factor DBS (DBL's big sister) (MCF2-transforming sequence-like protein) (OST oncogene)
Asp1_00530	-0.529552	0.0178351	Mitochondrial import inner membrane translocase subunit Tim21 (TIM21-like protein, mitochondrial)
Asp1_00533	-0.83673	0.0013081	Small ribosomal subunit protein eS6 (40S ribosomal protein S6)
Asp1_00568	2.68309	1.28e-12	Collagen triple helix repeat-containing protein 1
Asp1_00569	2.50185	0.00363572	Kinesin-like protein KIF22 (Chromokinesin kid)
Asp1_00570	-0.838519	0.000122577	Transcription elongation factor, mitochondrial
Asp1_00576	-0.848986	0.00150219	Kinesin-like protein KIF24
Asp1_00579	-0.848986	0.00150219	LIM domain kinase 1 (LIMK-1) (EC 2.7.11.1) (KIZ-1)
Asp1_00580	5.77349	2.14e-10	LIM domain kinase 1 (LIMK-1) (EC 2.7.11.1)
Asp1_00589	0.768352	0.0417035	Ubiquitin-conjugating enzyme E2 S (EC 2.3.2.23) (E2 ubiquitin-conjugating enzyme S) (Ubiquitin carrier protein S) (Ubiquitin-protein ligase S)
Asp1_00592	1.1169	0.00462849	Collagen alpha-5(VI) chain (Collagen alpha-1(XXIX) chain) (von Willebrand factor A domain-containing protein 4)
Asp1_00594	-0.499845	0.0100033	NLR family CARD domain-containing protein 3 (CARD15-like protein) (Caterpiller protein 16.2) (CLR16.2) (NACHT, LRR and CARD domains-containing protein 3) (Nucleotide-binding oligomerization domain protein 3)
Asp1_00597	-0.745312	0.0040291	Protein CFAP20DC
Asp1_00614	1.13542	0.0277153	Actin-binding protein IPP (Intracisternal A particle-promoted polypeptide) (IPP) (Kelch-like protein 27)
Asp1_00622	-1.93909	2.14e-10	E3 ubiquitin-protein ligase NRDP1 (EC 2.3.2.27) (RING finger protein 41) (RING-type E3 ubiquitin transferase NRDP1)
Asp1_00628	0.992537	0.00361589	Endonuclease domain-containing 1 protein (EC 3.1.30.-)
Asp1_00634	1.45066	0.000800598	Acid phosphatase type 7 (EC 3.1.3.2) (Purple acid phosphatase long form)
Asp1_00635	2.16871	7.25e-17	Acid phosphatase type 7 (EC 3.1.3.2) (Purple acid phosphatase long form)
Asp1_00636	1.24638	9.13e-08	Acid phosphatase type 7 (EC 3.1.3.2) (Purple acid phosphatase long form)
Asp1_00637	1.34156	0.00278257	Acid phosphatase type 7 (EC 3.1.3.2) (Purple acid phosphatase long form)
Asp1_00646	1.45114	3.96e-07	Rho guanine nucleotide exchange factor 17 (164 kDa Rho-specific guanine-nucleotide exchange factor) (p164-RhoGEF) (p164RhoGEF) (Tumor endothelial marker 4)
Asp1_00653	0.655926	0.0378455	Multiple PDZ domain protein (Multi-PDZ domain protein 1)
Asp1_00654	-0.824443	0.0247615	Calmodulin (CaM)
Asp1_00655	0.807464	0.0071799	Kinesin-like protein KIF13A
Asp1_00657	-0.676833	0.015174	Melatonin receptor type 1B (Mel-1B-R) (Mel1b receptor)
Asp1_00659	-0.61731	0.0177295	Zinc finger MYM-type protein 2 (Zinc finger protein 198)
Asp1_00664	2.27392	0.000217159	Large ribosomal subunit protein uL5B (60S ribosomal protein L11-2)
Asp1_00665	0.320846	0.0328854	Large ribosomal subunit protein uL5 (60S ribosomal protein L11)
Asp1_00671	0.546348	0.00311463	Ubiquitin carboxyl-terminal hydrolase CYLD (EC 3.4.19.12) (Deubiquitinating enzyme CYLD) (Ubiquitin thioesterase CYLD) (Ubiquitin-specific-processing protease CYLD)
Asp1_00680	-0.406148	0.0406272	Sentrin-specific protease 2 (EC 3.4.22.-) (Sentrin/SUMO-specific protease SENP2)
Asp1_00693	0.845646	3.78e-11	Sacsin (DnaJ homolog subfamily C member 29) (DNAJC29)
Asp1_00694	0.504428	0.0241645	Annexin A7 (Annexin VII) (Annexin-7) (Synexin)
Asp1_00703	-1.68437	0.00271855	Tetratricopeptide repeat protein 28 (TPR repeat protein 28) (TPR repeat-containing big gene cloned at Keio)
Asp1_00712	-0.620309	0.00873671	Calmodulin (CaM)
Asp1_00730	2.17567	1.34e-44	Regulator of MON1-CCZ1 complex (Colon cancer-associated protein Mic1) (Mic-1)
Asp1_00731	1.6215	1.68e-05	Regulator of MON1-CCZ1 complex (Colon cancer-associated protein Mic1) (Mic-1) (WD repeat-containing protein 98)
Asp1_00732	-1.291	1.27e-15	Maestro heat-like repeat-containing protein family member 1 (HEAT repeat-containing protein 7A)
Asp1_00733	1.01771	0.000466929	Maestro heat-like repeat-containing protein family member 1 (HEAT repeat-containing protein 7A)
Asp1_00751	2.1678	3.71e-09	Kinesin-like protein KIF27
Asp1_00753	1.11406	0.00252463	Divergent protein kinase domain 1B (Protein FAM69B)
Asp1_00762	2.4856	1.83e-38	Protein N-terminal glutamine amidohydrolase (EC 3.5.1.122) (Protein NH2-terminal glutamine deamidase) (N-terminal Gln amidase) (Nt(Q)-amidase) (WDYHV motif-containing protein 1)
Asp1_00765	1.49131	0.00325906	Protein LTV1 homolog
Asp1_00793	0.769761	0.0197867	AP-4 complex subunit epsilon (AP-4 adaptor complex subunit epsilon) (Adaptor-related protein complex 4 subunit epsilon) (Epsilon subunit of AP-4) (Epsilon-adaptin)
Asp1_00798	1.62355	2.87e-13	Sacsin (DnaJ homolog subfamily C member 29) (DNAJC29)
Asp1_00801	-0.862554	5.59e-05	Xaa-Arg dipeptidase (EC 3.4.13.4)
Asp1_00802	0.9595	2.36e-06	Xaa-Arg dipeptidase (EC 3.4.13.4)
Asp1_00821	-1.15773	0.000850933	D-aminoacyl-tRNA deacylase 2 (EC 3.1.1.96) (Animalia-specific tRNA deacylase) (ATD) (D-tyrosyl-tRNA(Tyr) deacylase 2) (L-alanyl-tRNA deacylase)
Asp1_00824	-1.15773	0.000850933	Cell division control protein 42 homolog (EC 3.6.5.2)
Asp1_00826	-2.08349	0.00100655	Zinc finger protein 474
Asp1_00837	3.74035	2.61e-24	Methyltransferase-like protein 22 (EC 2.1.1.-)
Asp1_00846	2.47128	1.83e-05	tRNA N(3)-methylcytidine methyltransferase METTL6 (EC 2.1.1.-) (Methyltransferase-like protein 6) (hMETTL6)
Asp1_00847	-2.32312	0.00153543	Cilia- and flagella-associated protein 69
Asp1_00848	-0.836917	6.29e-05	Cilia- and flagella-associated protein 69
Asp1_00849	-1.07809	0.00130196	S-adenosylmethionine decarboxylase proenzyme (AdoMetDC) (SAMDC) (EC 4.1.1.50) [Cleaved into: S-adenosylmethionine decarboxylase alpha chain; S-adenosylmethionine decarboxylase beta chain]
Asp1_00850	-1.90633	4.72e-07	S-adenosylmethionine decarboxylase proenzyme (AdoMetDC) (SAMDC) (EC 4.1.1.50) [Cleaved into: S-adenosylmethionine decarboxylase alpha chain; S-adenosylmethionine decarboxylase beta chain]
Asp1_00854	-0.952533	0.0264309	Melanopsin-A (Opsin-4A)
Asp1_00863	1.53035	0.0067937	Skeletal aspartic acid-rich protein 1
Asp1_00865	2.24073	0.0130539	Large ribosomal subunit protein uL30 (60S ribosomal protein L7)
Asp1_00867	2.35598	0.000107967	Ras-related protein Rab-24
Asp1_00868	-0.939189	0.0429508	Bax inhibitor 1 (BI-1) (Testis-enhanced gene transcript protein) (Transmembrane BAX inhibitor motif-containing protein 6)
Asp1_00879	0.481106	0.0292832	Fibropellin-1 (Epidermal growth factor-related protein 1) (Fibropellin-I) (SpEGF I) (UEGF-1)
Asp1_00890	3.17959	5.11e-42	Sterile alpha motif domain-containing protein 9-like (SAM domain-containing protein 9-like)
Asp1_00901	0.829526	0.000163998	Nonsense-mediated mRNA decay factor SMG9 (Protein smg-9 homolog)
Asp1_00902	-1.03053	0.00120093	Flavin-containing monooxygenase 5 (FMO 5) (Dimethylaniline monooxygenase [N-oxide-forming] 5) (EC 1.14.13.8) (Dimethylaniline oxidase 5) (FMO 1C1) (FMO form 3) (Hepatic flavin-containing monooxygenase 5) (NADPH oxidase) (EC 1.6.3.1)
Asp1_00925	3.73014	3.77e-35	Transmembrane ascorbate-dependent reductase CYB561 (EC 7.2.1.-) (Cytochrome b-561) (Cytochrome b561)
Asp1_00926	1.48628	4.14e-15	Transmembrane ascorbate-dependent reductase CYB561 (EC 7.2.1.-) (Chromomembrin B) (Cytochrome b-561) (Cytochrome b561)
Asp1_00927	3.73014	3.77e-35	Transmembrane ascorbate-dependent reductase CYB561 (EC 7.2.1.-) (Cytochrome b-561) (Cytochrome b561)
Asp1_00928	-0.68368	0.00426404	Zinc metalloproteinase nas-13 (EC 3.4.24.-) (Nematode astacin 13)
Asp1_00938	-0.894667	0.0224411	tRNA wybutosine-synthesizing protein 5 (hTYW5) (tRNA yW-synthesizing protein 5) (EC 1.14.11.42) (tRNA(Phe) (7-(3-amino-3-carboxypropyl)wyosine(37)-C(2))-hydroxylase)
Asp1_00944	0.64903	0.00731844	Tumor necrosis factor receptor superfamily member 16 (Gp80-LNGFR) (Low affinity neurotrophin receptor p75NTR) (Low-affinity nerve growth factor receptor) (NGF receptor) (p75 ICD) (CD antigen CD271)
Asp1_00947	0.597965	0.0290646	LIM domain-binding protein 2 (LDB-2) (Carboxyl-terminal LIM domain-binding protein 1) (CLIM-1) (LIM domain-binding factor CLIM1) (cLdb2)
Asp1_00948	-0.821584	0.00115369	Vacuolar protein sorting-associated protein 9A (OsVPS9A) (Protein GLUTELIN PRECURSOR ACCUMULATION 2)
Asp1_00949	-0.885542	0.00732382	LIM domain-binding protein 2 (LDB-2) (Carboxyl-terminal LIM domain-binding protein 1) (CLIM-1) (LIM domain-binding factor CLIM1) (cLdb2)
Asp1_00950	-3.4384	0.00130196	TWiK family of potassium channels protein 18
Asp1_00955	0.67271	0.0385891	Muscle, skeletal receptor tyrosine-protein kinase (EC 2.7.10.1) (Muscle-specific tyrosine-protein kinase receptor) (MuSK) (Muscle-specific kinase receptor)
Asp1_00963	2.59007	6.65e-77	Threonine synthase-like 1 (TSH1)
Asp1_00965	-1.43116	3.01e-11	Uncharacterized protein YMR196W
Asp1_00970	0.957559	0.01985	A disintegrin and metalloproteinase with thrombospondin motifs 7 (ADAM-TS 7) (ADAM-TS7) (ADAMTS-7) (EC 3.4.24.-) (COMPase)
Asp1_00978	0.500221	0.0013512	Schlafen family member 5
Asp1_00979	0.901235	0.0380321	Zinc metalloproteinase nas-39 (EC 3.4.24.-) (Nematode astacin 39)
Asp1_00984	0.972705	3.09e-05	Luminal-binding protein 5 (BiP 5) (78 kDa glucose-regulated protein homolog 5) (GRP-78-5)
Asp1_00986	1.34795	7.81e-09	Probable tRNA(His) guanylyltransferase (EC 2.7.7.79) (Induced in high glucose-1) (IHG-1) (Interphase cytoplasmic foci protein 45) (tRNA-histidine guanylyltransferase)
Asp1_00988	-0.918851	0.0401519	Protein Njmu-R1
Asp1_01018	1.47896	0.00222646	Serine protease 23 (EC 3.4.21.-)
Asp1_01033	-0.962913	0.000114341	Golgi integral membrane protein 4 (Golgi integral membrane protein, cis) (GIMPc) (Golgi phosphoprotein 4) (Golgi-localized phosphoprotein of 130 kDa) (Golgi phosphoprotein of 130 kDa)
Asp1_01038	-0.980076	0.049589	Tektin-2 (Tektin-t) (Testicular tektin) (Testicular tektin B1-like protein) (TEKTB1) (Tektin-B1)
Asp1_01046	-1.39754	1.26e-06	Diphthine--ammonia ligase (EC 6.3.1.14) (ATP-binding domain-containing protein 4) (Diphthamide synthase) (Diphthamide synthetase) (Protein DPH6 homolog)
Asp1_01047	1.12175	0.000573013	Potassium voltage-gated channel subfamily A member 2 (KC22) (Voltage-gated potassium channel subunit Kv1.2)
Asp1_01048	1.24507	0.0116131	Mediator of RNA polymerase II transcription subunit 18 (Mediator complex subunit 18) (p28b)
Asp1_01071	1.72326	2.18e-07	DNA repair protein REV1 (EC 2.7.7.-) (Alpha integrin-binding protein 80) (AIBP80) (Rev1-like terminal deoxycytidyl transferase)
Asp1_01072	2.08079	0.0148227	Sodium/potassium/calcium exchanger 4 (Na(+)/K(+)/Ca(2+)-exchange protein 4) (Solute carrier family 24 member 4)
Asp1_01077	1.67315	1.04e-05	Golgin subfamily A member 1 (Golgin-97)
Asp1_01078	1.78041	0.000136816	5-hydroxytryptamine receptor 1A (5-HT-1A) (5-HT1A) (Serotonin receptor 1A)
Asp1_01081	1.59345	0.00254735	Formin-like protein 2 (Protein Man)
Asp1_01085	1.61319	0.00220159	Formin-like protein 3 (Formin homology 2 domain-containing protein 3)
Asp1_01086	-1.65319	0.00840134	Formin-like protein 3 (Formin homology 2 domain-containing protein 3) (WW domain-binding protein 3) (WBP-3)
Asp1_01091	-0.85536	0.000144473	ABC transporter G family member 9 (ABC transporter ABCG.9) (AtABCG9) (Probable white-brown complex homolog protein 9) (AtWBC9)
Asp1_01116	-0.645944	0.0394931	CUB and sushi domain-containing protein 3 (CUB and sushi multiple domains protein 3)
Asp1_01136	0.633438	3.03e-05	DDB1- and CUL4-associated factor 8 (WD repeat-containing protein 42A)
Asp1_01141	0.929106	1.38e-09	Calcium/calmodulin-dependent protein kinase type II subunit delta (CaM kinase II subunit delta) (CaMK-II subunit delta) (EC 2.7.11.17)
Asp1_01143	2.12284	4.4e-31	Neuronal PAS domain-containing protein 3 (Neuronal PAS3) (Basic-helix-loop-helix-PAS protein MOP6) (Class E basic helix-loop-helix protein 12) (bHLHe12) (Member of PAS protein 6) (PAS domain-containing protein 6)
Asp1_01144	2.24706	2.82e-13	Neuronal PAS domain-containing protein 3 (Neuronal PAS3) (Basic-helix-loop-helix-PAS protein MOP6) (Class E basic helix-loop-helix protein 12) (bHLHe12) (Member of PAS protein 6) (PAS domain-containing protein 6)
Asp1_01147	0.90958	3.06e-06	Acid-sensing ion channel 3 (ASIC3) (hASIC3) (Amiloride-sensitive cation channel 3) (Neuronal amiloride-sensitive cation channel 3) (Testis sodium channel 1) (hTNaC1)
Asp1_01154	-0.824764	3.21e-06	Integrase/recombinase xerD homolog
Asp1_01155	-0.824616	0.0157634	Cullin-3
Asp1_01169	2.45485	2.52e-12	Teneurin-4 (Ten-4) (Protein Odd Oz/ten-m homolog 4) (Tenascin-M4) (Ten-m4) (Teneurin transmembrane protein 4)
Asp1_01174	0.943098	2.81e-05	RNA-directed DNA polymerase from mobile element jockey (EC 2.7.7.49) (Reverse transcriptase)
Asp1_01202	5.86645	3.42e-55	Fibroblast growth factor receptor homolog 1 (EC 2.7.10.1) (DmHD-38) (Protein heartless) (Tyrosine kinase 1) (dTk1)
Asp1_01203	4.62351	1.96e-10	Tyrosine-protein kinase receptor TYRO3 (EC 2.7.10.1) (Tyrosine-protein kinase BYK) (Tyrosine-protein kinase DTK) (Tyrosine-protein kinase RSE) (Tyrosine-protein kinase SKY) (Tyrosine-protein kinase TIF)
Asp1_01204	5.45613	2.71e-123	Fibroblast growth factor receptor homolog 2 (EC 2.7.10.1) (Protein breathless) (Tyrosine kinase 2) (dTk2) (Tyrosine kinase receptor HD-311) (dFGF-R1)
Asp1_01214	-1.59324	0.0172136	Choline transporter-like protein 2 (Solute carrier family 44 member 2)
Asp1_01239	4.29824	0.00108306	BTB/POZ domain-containing protein 6
Asp1_01248	-0.700463	0.00806654	Protein NLRC5
Asp1_01251	2.71762	4.13e-55	Ubiquitin conjugation factor E4 A (EC 2.3.2.27) (RING-type E3 ubiquitin transferase E4 A)
Asp1_01252	0.612442	0.00736301	Cysteine desulfurase (EC 2.8.1.7)
Asp1_01256	1.28482	0.00193854	Endoplasmic reticulum-Golgi intermediate compartment protein 3
Asp1_01264	0.581869	0.0146209	S-antigen protein
Asp1_01269	0.662427	9.84e-05	Ubiquitin carboxyl-terminal hydrolase 16 (EC 3.4.19.12) (Deubiquitinating enzyme 16) (Ubiquitin thioesterase 16) (Ubiquitin-processing protease UBP-M) (Ubiquitin-specific-processing protease 16)
Asp1_01270	2.37596	1.67e-07	Ubiquitin carboxyl-terminal hydrolase 16 (EC 3.4.19.12) (Deubiquitinating enzyme 16) (Ubiquitin thioesterase 16) (Ubiquitin-processing protease UBP-M) (Ubiquitin-specific-processing protease 16)
Asp1_01273	0.514665	0.0488381	E3 ubiquitin-protein ligase rnf213-beta (EC 2.3.2.27) (EC 3.6.4.-) (E3 ubiquitin-lipopolysaccharide ligase rnf213-beta) (EC 2.3.2.-) (Mysterin-B) (Mysterin-beta) (RING finger protein 213-B) (RING finger protein 213-beta)
Asp1_01278	0.897899	0.00978613	LHFPL tetraspan subfamily member 6 protein
Asp1_01283	1.72308	1.69e-07	Pro-Pol polyprotein (Pr125Pol) [Cleaved into: Protease/Reverse transcriptase/ribonuclease H (EC 2.7.7.49) (EC 2.7.7.7) (EC 3.1.26.4) (EC 3.4.23.-) (p87Pro-RT-RNaseH); Protease/Reverse transcriptase (EC 2.7.7.49) (EC 2.7.7.7) (EC 3.4.23.-) (p65Pro-RT); Ribonuclease H (RNase H) (EC 3.1.26.4); Integrase (IN) (EC 2.7.7.-) (EC 3.1.-.-) (p42In)]
Asp1_01286	-1.93807	2.17e-24	ELAV-like protein 1 (Hu-antigen R) (HuR)
Asp1_01292	2.01863	0.00225617	Carnitine O-acetyltransferase (Carnitine acetylase) (EC 2.3.1.137) (EC 2.3.1.7) (Carnitine acetyltransferase) (CAT) (CrAT)
Asp1_01295	-0.566568	0.0214806	Endoplasmin homolog (Glucose-regulated protein 94 homolog) (GRP-94 homolog)
Asp1_01303	0.681531	0.00682596	Condensin-2 complex subunit D3-L
Asp1_01316	0.622026	0.00313956	Riboflavin kinase (EC 2.7.1.26) (ATP:riboflavin 5'-phosphotransferase) (Flavokinase) (KOI-4)
Asp1_01321	3.39167	0.0370007	Sodium/potassium-transporting ATPase subunit alpha (Na(+)/K(+) ATPase alpha subunit) (EC 7.2.2.13) (Sodium pump subunit alpha)
Asp1_01340	0.879484	9.84e-05	Tubulin polyglutamylase complex subunit 2 (PGs2)
Asp1_01362	-0.84972	5.25e-05	Krueppel-like factor 10 (EGR-alpha) (Transforming growth factor-beta-inducible early growth response protein 1) (TGFB-inducible early growth response protein 1) (TIEG-1)
Asp1_01379	1.87164	7.46e-06	Kinesin-like protein unc-104
Asp1_01415	-0.428686	0.041694	Dorsal-ventral patterning protein tolloid (EC 3.4.24.-)
Asp1_01428	1.17349	0.00620193	Heat shock 70 kDa protein C
Asp1_01431	0.352944	0.0269377	Endoplasmic reticulum chaperone BiP (EC 3.6.4.10) (Immunoglobulin heavy chain-binding protein homolog) (BiP) (Protein 1603)
Asp1_01433	-1.54343	0.000122471	Heat shock 70 kDa protein
Asp1_01434	-0.929583	0.00123135	Heat shock 70 kDa protein (HSP70)
Asp1_01438	-0.930997	7.13e-06	Lipase member K (EC 3.1.1.-) (Lipase-like abhydrolase domain-containing protein 2)
Asp1_01448	-0.486987	0.0219888	Transforming protein v-Fos/v-Fox
Asp1_01480	-0.622137	0.0380321	Endothelin-converting enzyme 1 (ECE-1) (EC 3.4.24.71)
Asp1_01481	-0.585143	0.0343374	Endothelin-converting enzyme 1 (ECE-1) (EC 3.4.24.71)
Asp1_01497	-1.56872	0.00237302	60S ribosomal export protein NMD3 (hNMD3)
Asp1_01498	-1.0614	0.00957837	Uromodulin (Tamm-Horsfall urinary glycoprotein) (THP) [Cleaved into: Uromodulin, secreted form]
Asp1_01500	-1.48288	2.18e-08	Vesicular inhibitory amino acid transporter (GABA and glycine transporter) (Solute carrier family 32 member 1) (Vesicular GABA transporter)
Asp1_01505	0.619613	3.56e-08	Formimidoyltransferase-cyclodeaminase (Formiminotransferase-cyclodeaminase) (FTCD) [Includes: Glutamate formimidoyltransferase (EC 2.1.2.5) (Glutamate formiminotransferase) (Glutamate formyltransferase); Formimidoyltetrahydrofolate cyclodeaminase (EC 4.3.1.4) (Formiminotetrahydrofolate cyclodeaminase)]
Asp1_01507	1.86736	3.6e-05	E3 ubiquitin-protein ligase TRIM45 (EC 2.3.2.27) (RING finger protein 99) (Tripartite motif-containing protein 45)
Asp1_01541	1.34698	1.02e-09	Slit homolog 1 protein (Slit-1) (Multiple epidermal growth factor-like domains protein 4) (Multiple EGF-like domains protein 4)
Asp1_01542	-1.70345	0.00861859	Copper transport protein CTR2 (Copper transporter 2)
Asp1_01545	-1.03008	0.0340708	Acyl-CoA desaturase (EC 1.14.19.1) (Delta(9)-desaturase) (Delta-9 desaturase) (Fatty acid desaturase) (Stearoyl-CoA desaturase)
Asp1_01548	-0.833186	1.52e-05	RNA polymerase II subunit A C-terminal domain phosphatase SSU72 (CTD phosphatase SSU72) (EC 3.1.3.16)
Asp1_01572	-0.5832	0.0205476	2-hydroxyacyl-CoA lyase 1 (EC 4.1.2.63) (2-hydroxyphytanoyl-CoA lyase) (2-HPCL) (Phytanoyl-CoA 2-hydroxylase 2)
Asp1_01597	-1.90088	0.00916474	Ankyrin repeat domain-containing protein 50
Asp1_01602	-1.07725	9.58e-07	ATP-dependent DNA helicase pif1 (EC 3.6.4.12)
Asp1_01614	-0.88858	0.000305211	KICSTOR complex protein SZT2 (Seizure threshold 2 protein) (Transcript increased in glutamate resistance) (TIGR)
Asp1_01617	0.82833	0.0442159	Caspase-7 (CASP-7) (EC 3.4.22.60) (Apoptotic protease Mch-3) (ICE-like apoptotic protease 3) (ICE-LAP3) (SREBP cleavage activity 2) (SCA-2) [Cleaved into: Caspase-7 subunit p20; Caspase-7 subunit p11]
Asp1_01622	1.59115	1.76e-07	Techylectin-5B
Asp1_01638	0.3503	0.0243411	Adenosine receptor A2b
Asp1_01641	1.65159	1.02e-09	Testin
Asp1_01643	1.46019	1.71e-10	Testin
Asp1_01647	-0.650653	0.00237844	Ankyrin repeat and KH domain-containing protein mask (Multiple ankyrin repeat single KH domain-containing protein)
Asp1_01648	-0.701673	0.00870937	Probable oxidoreductase PXDNL (EC 1.-.-.-) (Cardiac peroxidase) (Inactive peroxidasin-like protein) (Polysomal ribonuclease 1) (PRM1) (Vascular peroxidase 2)
Asp1_01649	1.48874	0.00795491	Peroxidasin homolog (EC 1.11.2.-) [Cleaved into: PXDN active fragment]
Asp1_01658	2.3784	3.39e-17	Protein DBF4 homolog A (MuDBF4)
Asp1_01671	-2.20105	0.0366685	Protein transport protein SFT2
Asp1_01676	-0.706083	4.21e-06	Tetratricopeptide repeat protein 28 (TPR repeat protein 28) (TPR repeat-containing big gene cloned at Keio)
Asp1_01681	-2.60354	9.91e-17	Melanopsin (Opsin-4)
Asp1_01682	-3.29497	0.0313618	Kelch-like protein 20
Asp1_01690	0.551314	0.0279842	Protein YIPF3 (YIP1 family member 3)
Asp1_01691	0.808183	0.034817	Transcription factor LBX2 (Ladybird homeobox 2) (Ladybird homeobox protein homolog 2)
Asp1_01693	1.84863	0.000706755	Zinc finger protein 271
Asp1_01697	-0.76884	0.00341056	Elongation factor 1-gamma (EF-1-gamma) (eEF-1B gamma)
Asp1_01698	-1.20319	1.53e-05	Poly(ADP-ribose) glycohydrolase (EC 3.2.1.143)
Asp1_01699	-1.15854	6.95e-05	Poly(ADP-ribose) glycohydrolase (EC 3.2.1.143)
Asp1_01731	-0.498258	0.00741702	Sodium-dependent neutral amino acid transporter B(0)AT3 (Sodium- and chloride-dependent transporter XTRP2) (Solute carrier family 6 member 18) (System B(0) neutral amino acid transporter AT3)
Asp1_01736	-0.659004	0.0296997	Hemicentin-2
Asp1_01737	2.21278	1.31e-21	Rap1 GTPase-activating protein 1 (Rap1GAP) (Rap1GAP1)
Asp1_01747	1.33724	3.01e-12	Ras-like protein rasG (EC 3.6.5.2)
Asp1_01748	1.53219	1.12e-10	Interferon-inducible GTPase 1 (EC 3.6.5.-)
Asp1_01760	-0.802551	0.0159419	D(1) dopamine receptor (Dopamine D1 receptor)
Asp1_01784	-0.870932	0.0298214	Proline-rich transmembrane protein 1 (Dispanin subfamily D member 1) (DSPD1) (Synapse differentiation-induced protein 4) (SynDIG4)
Asp1_01791	-0.570079	0.000709738	Fez family zinc finger protein 2
Asp1_01805	0.848135	0.0287737	Potassium voltage-gated channel subfamily A member 10 (Voltage-gated potassium channel subunit Kv1.8)
Asp1_01806	1.96638	7.66e-05	Succinate dehydrogenase cytochrome b560 subunit, mitochondrial (Integral membrane protein CII-3) (QPs-1) (QPs1)
Asp1_01807	1.16399	0.00453474	Succinate dehydrogenase [ubiquinone] cytochrome b small subunit, mitochondrial (CybS) (CII-4) (QPs3) (Succinate dehydrogenase complex subunit D) (Succinate-ubiquinone oxidoreductase cytochrome b small subunit) (Succinate-ubiquinone reductase membrane anchor subunit)
Asp1_01808	0.936923	0.000136473	Retrovirus-related Pol polyprotein from type-1 retrotransposable element R2 (Retrovirus-related Pol polyprotein from type I retrotransposable element R2) [Includes: Reverse transcriptase (EC 2.7.7.49); Endonuclease]
Asp1_01817	5.18684	0.0356172	Fatty-acid amide hydrolase 2 (EC 3.5.1.99) (Amidase domain-containing protein) (Anandamide amidohydrolase 2) (Oleamide hydrolase 2)
Asp1_01820	4.10049	2.53e-16	NLR family CARD domain-containing protein 4 (Ice protease-activating factor) (Ipaf)
Asp1_01825	0.973267	0.037016	Peroxiredoxin-4 (EC 1.11.1.24) (Antioxidant enzyme AOE372) (Peroxiredoxin IV) (Prx-IV) (Thioredoxin peroxidase AO372) (Thioredoxin-dependent peroxide reductase A0372) (Thioredoxin-dependent peroxiredoxin 4)
Asp1_01828	1.92374	1.81e-08	Thyrotropin receptor (Thyroid-stimulating hormone receptor) (TSH-R)
Asp1_01829	1.26436	0.000276666	Receptor expression-enhancing protein 5
Asp1_01830	2.56181	8.56e-15	Probable serine incorporator
Asp1_01835	0.90601	4.53e-10	Synaptotagmin-15 (Chr10Syt) (Synaptotagmin XV) (SytXV)
Asp1_01843	-0.963348	6.62e-06	Activating signal cointegrator 1 complex subunit 2 (ASC-1 complex subunit p100) (Trip4 complex subunit p100)
Asp1_01852	-1.7192	0.0113709	G-protein-signaling modulator 1 (Activator of G-protein signaling 3)
Asp1_01857	-0.931334	0.00284477	Arrestin domain-containing protein 3 (Liver regeneration-related protein LRRG00048)
Asp1_01869	-4.41778	0.012202	Tumor protein p73 (p53-like transcription factor) (p53-related protein)
Asp1_01877	-0.417367	0.0253198	Melatonin receptor type 1A (Mel-1A-R) (Mel1a receptor)
Asp1_01889	0.609929	5.96e-06	Myotubularin-related protein 9 (Inactive phosphatidylinositol 3-phosphatase 9)
Asp1_01891	-0.451814	0.0476176	Steroid 17-alpha-hydroxylase/17,20 lyase (EC 1.14.14.19) (EC 1.14.14.32) (17-alpha-hydroxyprogesterone aldolase) (CYPXVII) (Cytochrome P450 17A1) (Cytochrome P450-C17) (Cytochrome P450c17)
Asp1_01893	-0.723131	0.0471866	NFX1-type zinc finger-containing protein 1
Asp1_01897	-1.35515	9.73e-09	Ubiquitin-conjugating enzyme E2 W (EC 2.3.2.23) (E2 ubiquitin-conjugating enzyme W) (N-terminal E2 ubiquitin-conjugating enzyme) (EC 2.3.2.25) (Ubiquitin carrier protein W) (Ubiquitin-protein ligase W)
Asp1_01898	-0.566751	0.0481417	Cytochrome c oxidase assembly protein COX15 homolog
Asp1_01902	-2.01209	9.75e-06	Oxysterol-binding protein-related protein 8 (ORP-8) (OSBP-related protein 8)
Asp1_01903	0.659202	0.0367108	Adenylyl cyclase-associated protein (CAP)
Asp1_01907	5.64576	7.05e-11	EH domain-binding protein 1
Asp1_01911	-0.570214	0.00157848	Beta-1,4-N-acetylgalactosaminyltransferase 3 (B4GalNAcT3) (Beta4GalNAc-T3) (Beta4GalNAcT3) (EC 2.4.1.244) (Beta-1,4-N-acetylgalactosaminyltransferase III) (N-acetyl-beta-glucosaminyl-glycoprotein 4-beta-N-acetylgalactosaminyltransferase 2) (NGalNAc-T2)
Asp1_01914	1.55931	0.000312869	Eukaryotic peptide chain release factor GTP-binding subunit ERF3B (Eukaryotic peptide chain release factor subunit 3b) (eRF3b) (EC 3.6.5.-) (G1 to S phase transition protein 2 homolog)
Asp1_01921	4.14103	4.3e-31	Solute carrier family 15 member 2 (Peptide transporter 2) (PEPT2)
Asp1_01922	2.48499	1.87e-09	CCR4-NOT transcription complex subunit 9 (Cell differentiation protein RQCD1 homolog) (Rcd-1)
Asp1_01928	-1.06248	0.000103372	Putative tyrosinase-like protein tyr-1
Asp1_01938	-0.4238	0.0302913	Outer dynein arm-docking complex subunit 2 (Armadillo repeat-containing protein 4)
Asp1_01942	4.60228	6.61e-33	Testis-expressed protein 9 (Testis-specifically expressed protein 1) (Tsec-1)
Asp1_01946	1.39327	1.96e-08	Octopamine receptor beta-2R (CsOA2B2)
Asp1_01954	-1.1648	0.0219319	Ficolin-2 (Collagen/fibrinogen domain-containing protein 2) (Ficolin-B) (Ficolin-beta) (L-ficolin)
Asp1_01955	1.44356	4.01e-13	D-alanine--D-alanine ligase (EC 6.3.2.4) (D-Ala-D-Ala ligase) (D-alanylalanine synthetase)
Asp1_01957	5.53752	6.42e-123	Trace amine-associated receptor 1 (TaR-1) (Trace amine receptor 1)
Asp1_01961	1.2738	8e-05	Beta-galactosidase-1-like protein 2 (EC 3.2.1.-)
Asp1_01964	-0.485447	0.0407258	Tartrate-resistant acid phosphatase type 5 (TR-AP) (EC 3.1.3.2) (Tartrate-resistant acid ATPase) (TrATPase) (Type 5 acid phosphatase)
Asp1_01978	1.73809	2.74e-08	TNF receptor-associated factor 4 (EC 2.3.2.27) (Cysteine-rich motif associated to RING and Traf domains protein 1)
Asp1_01980	1.69103	5.55e-22	Protein dachsous (Adherin)
Asp1_01981	1.42478	4.13e-09	Dynein light chain Tctex-type 5-B (Tctex1 domain-containing protein 1-B)
Asp1_01982	1.55288	6.48e-11	Follistatin-related protein 4 (Follistatin-like protein 4)
Asp1_01983	1.80149	7.8e-08	AP-2 complex subunit beta (AP105B) (Adaptor protein complex AP-2 subunit beta) (Adaptor-related protein complex 2 subunit beta) (Beta-2-adaptin) (Beta-adaptin) (Clathrin assembly protein complex 2 beta large chain) (Plasma membrane adaptor HA2/AP2 adaptin beta subunit)
Asp1_02009	-1.80869	0.0366201	PC3-like endoprotease variant B (EC 3.4.21.-) (SPC3)
Asp1_02014	1.94065	9.74e-13	Sodium leak channel NALCN (CanIon) (Sodium leak channel non-selective protein) (Voltage gated channel-like protein 1)
Asp1_02023	3.44544	1.43e-05	Regulator of nonsense transcripts 1 (EC 3.6.4.12) (EC 3.6.4.13) (ATP-dependent helicase RENT1) (Nonsense mRNA reducing factor 1) (NORF1) (Up-frameshift suppressor 1 homolog) (hUpf1)
Asp1_02024	0.670543	0.0119902	Probable RNA-dependent RNA polymerase 2 (OsRDR2) (EC 2.7.7.48)
Asp1_02038	6.37662	3.12e-21	Carbohydrate sulfotransferase 11 (EC 2.8.2.5) (Chondroitin 4-O-sulfotransferase 1) (Chondroitin 4-sulfotransferase 1) (C4S-1) (C4ST-1) (C4ST1)
Asp1_02056	-6.66675	6.71e-05	Translation initiation factor IF-3
Asp1_02062	-0.98206	0.00911728	Superoxide dismutase [Cu-Zn] (EC 1.15.1.1)
Asp1_02067	1.34365	0.000605127	NK1 transcription factor-related protein 1 (Homeodomain protein Sax2) (NK1 transcription factor related 2-like,b)
Asp1_02081	2.4799	2.77e-05	UPF0462 protein C4orf33 homolog
Asp1_02084	3.06097	0.00475104	Palmitoyltransferase ZDHHC3 (EC 2.3.1.225) (Acyltransferase ZDHHC3) (EC 2.3.1.-) (Protein DHHC1) (Zinc finger DHHC domain-containing protein 3) (DHHC-3)
Asp1_02085	2.18194	0.00410129	Inner centromere protein A (XL-INCENP) (xINC) (xIncenp) (Mitotic phosphoprotein 130)
Asp1_02089	-0.837924	0.000769954	MICOS complex subunit Mic19 (Coiled-coil-helix-coiled-coil-helix domain-containing protein 3)
Asp1_02091	1.45083	0.000100129	Glutathione S-transferase U20 (AtGSTU20) (EC 2.5.1.18) (FIN219-interacting protein 1) (GST class-tau member 20)
Asp1_02093	-1.26423	7.04e-06	Protein DD3-3
Asp1_02094	-1.26423	7.04e-06	Putative 8-amino-7-oxononanoate synthase (AONS) (EC 2.3.1.47) (7-keto-8-amino-pelargonic acid synthase) (7-KAP synthase) (8-amino-7-ketopelargonate synthase)
Asp1_02095	1.54948	0.000516833	U3 small nucleolar ribonucleoprotein protein IMP4 (U3 snoRNP protein IMP4)
Asp1_02096	1.25552	0.00206053	PHD finger protein 10 (BRG1-associated factor 45a) (BAF45a)
Asp1_02107	0.734361	0.00866156	Caprin-1 (Cell cycle-associated protein 1) (Cytoplasmic activation- and proliferation-associated protein 1) (GPI-anchored membrane protein 1) (GPI-anchored protein p137) (GPI-p137) (p137GPI) (Membrane component chromosome 11 surface marker 1) (RNA granule protein 105)
Asp1_02110	1.07028	4.25e-07	Tolloid-like protein 2 (EC 3.4.24.-) (Metalloprotease xolloid) (Xenopus tolloid)
Asp1_02119	3.40569	3.8e-58	Neuropeptide FF receptor 1 (G-protein coupled receptor 147) (RFamide-related peptide receptor OT7T022)
Asp1_02120	3.21881	1.77e-76	Melanopsin (Opsin-4)
Asp1_02121	-0.934858	0.00046854	Mitochondrial substrate carrier family protein G (Solute carrier family 25 member 20 homolog A)
Asp1_02139	0.908019	0.00146508	Dystroglycan 1 (Dystroglycan) (Dystrophin-associated glycoprotein 1) [Cleaved into: Alpha-dystroglycan (Alpha-DG); Beta-dystroglycan (Beta-DG)]
Asp1_02159	0.793455	0.0332246	Nuclear pore complex protein Nup153 (153 kDa nucleoporin) (Nucleoporin Nup153)
Asp1_02161	1.43924	0.000235981	Ran-binding protein 3 (RanBP3)
Asp1_02163	-1.44788	0.0054783	Protein FAM98A
Asp1_02175	1.60888	2.73e-05	NLR family CARD domain-containing protein 3 (CARD15-like protein) (Caterpiller protein 16.2) (CLR16.2) (NACHT, LRR and CARD domains-containing protein 3) (Nucleotide-binding oligomerization domain protein 3)
Asp1_02179	-0.985142	0.0290554	Transducin beta-like protein 2 (WS beta-transducin repeats protein) (WS-betaTRP) (Williams-Beuren syndrome chromosomal region 13 protein)
Asp1_02183	0.473391	0.036156	B-cell lymphoma 6 protein (BCL-6) (B-cell lymphoma 5 protein) (BCL-5) (Protein LAZ-3) (Zinc finger and BTB domain-containing protein 27) (Zinc finger protein 51)
Asp1_02212	-0.428715	0.00128932	Pleckstrin-2
Asp1_02240	0.591198	0.0197657	Bifunctional 3'-5' exonuclease/ATP-dependent helicase WRN (Werner syndrome protein homolog) [Includes: 3'-5' exonuclease (EC 3.1.-.-); ATP-dependent helicase (EC 3.6.4.12)]
Asp1_02246	0.936255	0.0451679	CD109 antigen (GPI-anchored alpha-2 macroglobulin-related protein) (CD antigen CD109)
Asp1_02248	-1.11542	0.0129112	6-phosphofructo-2-kinase/fructose-2,6-bisphosphatase 3 (6PF-2-K/Fru-2,6-P2ase 3) (PFK/FBPase 3) (6PF-2-K/Fru-2,6-P2ase brain-type isozyme) (RB2K) [Includes: 6-phosphofructo-2-kinase (EC 2.7.1.105); Fructose-2,6-bisphosphatase (EC 3.1.3.46)]
Asp1_02249	-1.11917	0.00097611	Major facilitator superfamily domain-containing protein 12
Asp1_02250	1.88357	2.34e-31	G-protein-signaling modulator 2 (Mosaic protein LGN)
Asp1_02257	0.657321	4e-08	Fibroblast growth factor 1 (FGF-1) (Acidic fibroblast growth factor) (aFGF) (Endothelial cell growth factor) (ECGF) (Heparin-binding growth factor 1) (HBGF-1)
Asp1_02262	-1.06008	0.0210055	Inversin
Asp1_02274	1.99178	0.0167926	THAP domain-containing protein 2
Asp1_02275	-1.16356	8.18e-14	NSFL1 cofactor p47 (p97 cofactor p47)
Asp1_02276	1.31552	3.75e-12	Kinesin-like protein KIF22-B (Chromokinesin kid-B) (Xkid-B)
Asp1_02279	1.68141	0.0136187	Zinc finger protein 420
Asp1_02281	-1.06481	0.0106678	Zinc finger protein 583 (Zinc finger protein L3-5)
Asp1_02296	-0.754058	0.00687891	Transmembrane protein 11-B, mitochondrial
Asp1_02302	3.78771	0.000135894	Transposon TX1 uncharacterized 149 kDa protein (ORF 2)
Asp1_02305	-1.01661	0.000270764	Golgin subfamily A member 4 (tGolgin-1)
Asp1_02325	0.825864	0.0147784	Regulator of G-protein signaling protein-like
Asp1_02328	-1.03367	0.0127422	Dynein axonemal assembly factor 4 (Dyslexia susceptibility 1 candidate gene 1 protein homolog)
Asp1_02339	0.995388	0.000744351	Glutaryl-CoA dehydrogenase, mitochondrial (GCD) (EC 1.3.8.6)
Asp1_02347	-0.967753	0.00313397	Alpha-L-fucosidase (EC 3.2.1.51) (Alpha-L-fucoside fucohydrolase)
Asp1_02348	-1.08902	2.63e-10	Serine/threonine-protein phosphatase 6 regulatory ankyrin repeat subunit B (PP6-ARS-B) (Serine/threonine-protein phosphatase 6 regulatory subunit ARS-B) (Ankyrin repeat domain-containing protein 44)
Asp1_02349	-0.736666	0.000191176	Phosphatidylinositol 3-kinase regulatory subunit alpha (PI3-kinase regulatory subunit alpha) (PI3K regulatory subunit alpha) (PtdIns-3-kinase regulatory subunit alpha) (Phosphatidylinositol 3-kinase 85 kDa regulatory subunit alpha) (PI3-kinase subunit p85-alpha) (PtdIns-3-kinase regulatory subunit p85-alpha)
Asp1_02350	2.74924	0.0130128	Cytochrome c oxidase assembly factor 7 (Beta-lactamase hcp-like protein) (Respiratory chain assembly factor 1) (Sel1 repeat-containing protein 1)
Asp1_02359	1.18681	0.00721454	1,25-dihydroxyvitamin D(3) 24-hydroxylase, mitochondrial (24-OHase) (Vitamin D(3) 24-hydroxylase) (EC 1.14.15.16) (Cytochrome P450 24A1) (Cytochrome P450-CC24)
Asp1_02397	2.74701	3.49e-33	Transcriptional-regulating factor 1 (Transcriptional-regulating protein 132) (Zinc finger transcription factor TReP-132)
Asp1_02407	-2.06625	4.14e-10	Molecular chaperone MKKS (McKusick-Kaufman/Bardet-Biedl syndromes putative chaperonin) (Protein Bbs6 homolog)
Asp1_02441	0.698646	0.0457833	Fibrocystin-L (Polycystic kidney and hepatic disease 1-like protein 1) (PKHD1-like protein 1)
Asp1_02452	1.14908	0.00152239	Pro-epidermal growth factor (EGF) [Cleaved into: Epidermal growth factor]
Asp1_02455	1.91789	5.01e-09	Uridylate-specific endoribonuclease B (EC 4.6.1.-) (Protein endoU-B)
Asp1_02456	1.75279	2.8e-08	Sulfotransferase 1B1 (ST1B1) (cSULT1B1) (EC 2.8.2.1) (Sulfotransferase family cytosolic 1B member 1)
Asp1_02457	1.58295	1.58e-19	Sulfotransferase 1B1 (ST1B1) (cSULT1B1) (EC 2.8.2.1) (Sulfotransferase family cytosolic 1B member 1)
Asp1_02465	-3.31529	0.00903412	Integrator complex subunit 9 homolog
Asp1_02476	2.82826	2.98e-14	Leucine-rich repeat protein soc-2 homolog
Asp1_02477	1.3063	5.94e-06	Carboxypeptidase D (EC 3.4.17.22) (CPD-2) (Metallocarboxypeptidase D)
Asp1_02479	-0.754806	0.00815664	ATP-binding cassette sub-family F member 2 (Iron-inhibited ABC transporter 2)
Asp1_02501	-1.13013	0.000144804	CREB3 regulatory factor (Luman recruitment factor) (LRF)
Asp1_02502	-0.790967	0.0291854	Hemicentin-1 (Fibulin-6) (FIBL-6)
Asp1_02504	2.99495	0.000234067	Peroxidasin (EC 1.11.2.-) [Cleaved into: PXDN active fragment]
Asp1_02505	2.73445	0.036107	Hemicentin-2
Asp1_02506	-0.69376	0.0174808	Hemicentin-2
Asp1_02507	1.34093	2.98e-05	Hemicentin-2
Asp1_02511	2.88087	0.00100501	Hemicentin-2
Asp1_02513	0.691451	0.00687891	Hemicentin-2
Asp1_02518	-0.85466	0.0418591	Hemicentin-2
Asp1_02519	-0.985542	0.000466185	Hemicentin-2
Asp1_02521	1.87003	5.38e-70	Peroxidasin homolog (EC 1.11.2.-) [Cleaved into: PXDN active fragment]
Asp1_02522	0.872166	2.45e-08	Peroxidasin homolog (EC 1.11.2.-) [Cleaved into: PXDN active fragment]
Asp1_02528	-1.28183	0.000550449	Protein phosphatase 1 regulatory subunit 29 (Extracellular leucine-rich repeat and fibronectin type III domain-containing protein 2) (Leucine-rich repeat and fibronectin type-III domain-containing protein 6) (Leucine-rich repeat-containing protein 62)
Asp1_02539	2.21698	8.35e-31	G protein-activated inward rectifier potassium channel 2 (GIRK-2) (Inward rectifier K(+) channel Kir3.2) (Potassium channel, inwardly rectifying subfamily J member 6)
Asp1_02540	-0.387328	0.00262528	EF-hand calcium-binding domain-containing protein 6 (CAP-binding protein complex-interacting protein 1) (DJ-1-binding protein) (DJBP)
Asp1_02543	2.07716	0.0117819	F-actin-capping protein subunit beta
Asp1_02546	1.85407	1.6e-22	CUB domain-containing protein 2
Asp1_02556	-0.666131	0.00503731	Protein FAM133B
Asp1_02559	-1.70485	0.0223206	Zonadhesin
Asp1_02561	-2.17698	0.0118884	Retrovirus-related Pol polyprotein from transposon opus [Includes: Protease (EC 3.4.23.-); Reverse transcriptase (EC 2.7.7.49); Endonuclease]
Asp1_02572	0.412566	0.00295418	Ferric-chelate reductase 1 (EC 1.-.-.-) (Stromal cell-derived receptor 2) (SDR-2)
Asp1_02588	1.6474	8.98e-07	Coadhesin
Asp1_02589	1.90379	6.38e-12	Coadhesin
Asp1_02590	-0.377755	0.0152957	Clathrin heavy chain 1
Asp1_02591	-0.61398	0.00263082	Citrate synthase (EC 2.3.3.16)
Asp1_02612	0.593555	0.0497808	Histone deacetylase 1 (HD1) (EC 3.5.1.98)
Asp1_02613	1.66587	0.00155826	Neuropeptide SIFamide receptor
Asp1_02636	3.66362	0.041161	T-complex protein 1 subunit gamma (TCP-1-gamma) (CCT-gamma) (Chaperonin subunit CCTV gamma)
Asp1_02644	1.92307	4.84e-08	E3 ubiquitin-protein ligase DZIP3 (EC 2.3.2.27) (DAZ-interacting protein 3 homolog) (RING-type E3 ubiquitin transferase DZIP3)
Asp1_02646	2.68395	5.09e-06	Small ribosomal subunit protein RACK1z (Guanine nucleotide-binding protein subunit beta-like protein A) (Receptor for activated C kinase 1A) (WD-40 repeat auxin-dependent protein ARCA)
Asp1_02648	-1.52427	0.000110159	F-box/LRR-repeat protein 20 (F-box and leucine-rich repeat protein 20) (F-box/LRR-repeat protein 2-like)
Asp1_02655	-0.642793	0.0280762	Pancreatic secretory granule membrane major glycoprotein GP2 (Pancreatic zymogen granule membrane protein GP-2) (ZAP75)
Asp1_02672	7.89647	1.65e-10	Substance-K receptor (SKR) (NK-2 receptor) (NK-2R) (Neurokinin A receptor) (Tachykinin receptor 2)
Asp1_02691	-1.18852	0.0124943	EEIG family member 2 (EEIG2)
Asp1_02700	-1.9059	0.000458783	Transmembrane 9 superfamily member 4
Asp1_02702	1.05908	0.0271766	Phospholipid scramblase 2 (PL scramblase 2) (Ca(2+)-dependent phospholipid scramblase 2)
Asp1_02704	0.628451	5.52e-05	Macrophage scavenger receptor types I and II (Macrophage acetylated LDL receptor I and II) (Scavenger receptor type A) (SR-A) (CD antigen CD204)
Asp1_02713	0.775413	0.00664744	Transposon TX1 uncharacterized 149 kDa protein (ORF 2)
Asp1_02716	3.63168	3e-05	Docking protein 1 (Downstream of tyrosine kinase 1)
Asp1_02719	-0.713094	0.00128322	Transmembrane prolyl 4-hydroxylase (P4H-TM) (EC 1.14.11.29) (Hypoxia-inducible factor prolyl hydroxylase 4) (HIF-PH4) (HIF-prolyl hydroxylase 4) (HPH-4)
Asp1_02723	0.629868	0.016252	Solute carrier family 22 member 15-like
Asp1_02724	0.629868	0.016252	Importin-4 (Imp4) (Importin-4b) (Imp4b) (Ran-binding protein 4) (RanBP4)
Asp1_02725	0.629868	0.016252	Sushi, von Willebrand factor type A, EGF and pentraxin domain-containing protein 1 (CCP module-containing protein 22) (Polydom) (Selectin-like osteoblast-derived protein) (SEL-OB) (Serologically defined breast cancer antigen NY-BR-38)
Asp1_02727	7.03754	1.3e-19	Potassium voltage-gated channel subfamily C member 1 (NGK2) (Voltage-gated potassium channel subunit Kv3.1) (Voltage-gated potassium channel subunit Kv4)
Asp1_02728	4.16644	4.96e-63	Calsequestrin-1 (Aspartactin) (Calsequestrin, skeletal muscle isoform) (Laminin-binding protein)
Asp1_02730	1.60486	1.13e-05	Calsequestrin-1 (Calmitine) (Calsequestrin, skeletal muscle isoform)
Asp1_02732	2.40814	2.67e-11	Ectonucleotide pyrophosphatase/phosphodiesterase family member 3 (E-NPP 3) (Phosphodiesterase I beta) (PD-Ibeta) (Phosphodiesterase I/nucleotide pyrophosphatase 3) (CD antigen CD203c) [Includes: Alkaline phosphodiesterase I (EC 3.1.4.1); Nucleotide pyrophosphatase (NPPase) (EC 3.6.1.9) (Nucleotide diphosphatase)]
Asp1_02733	2.40814	2.67e-11	Cell division cycle protein 48 homolog (Valosin-containing protein homolog) (VCP)
Asp1_02740	2.60656	0.000406879	3-ketoacyl-CoA thiolase A, peroxisomal (EC 2.3.1.16) (Acetyl-CoA C-myristoyltransferase) (EC 2.3.1.155) (Acetyl-CoA acyltransferase A) (EC 2.3.1.9) (Beta-ketothiolase A) (Peroxisomal 3-oxoacyl-CoA thiolase A)
Asp1_02752	6.64315	9.68e-06	Microfibrillar-associated protein 1 (Spliceosome B complex protein MFAP1)
Asp1_02755	3.09556	0.00293681	Type-1 angiotensin II receptor A (xAT) (Angiotensin 2 receptor, type 1-A) (Angiotensin II receptor, type 1-A)
Asp1_02764	1.03418	0.0261073	G-protein coupled receptor GRL101
Asp1_02766	0.88815	0.0288126	CUB and peptidase domain-containing protein 1
Asp1_02770	1.18066	0.0409871	Alpha-1A adrenergic receptor (Alpha-1A adrenoreceptor) (Alpha-1A adrenoceptor) (Alpha-1C adrenergic receptor)
Asp1_02773	1.33514	0.0193666	Poly(U)-specific endoribonuclease (EC 4.6.1.-) (Protein endoU) (Uridylate-specific endoribonuclease) (XendoU)
Asp1_02774	1.24678	0.00728786	Uridylate-specific endoribonuclease B (EC 4.6.1.-) (Protein endoU-B)
Asp1_02776	1.32823	0.0316361	Uridylate-specific endoribonuclease B (EC 4.6.1.-) (Protein endoU-B)
Asp1_02778	1.55321	5.43e-15	Cartilage intermediate layer protein 2 (CILP-2) [Cleaved into: Cartilage intermediate layer protein 2 C1; Cartilage intermediate layer protein 2 C2]
Asp1_02789	2.80247	0.0074269	Protein arginine N-methyltransferase 9 (Protein arginine N-methyltransferase 10) (EC 2.1.1.320)
Asp1_02799	0.970106	0.000589128	Actin-101 (EC 3.6.4.-)
Asp1_02827	-1.13856	0.0125078	Deoxynucleotidyltransferase terminal-interacting protein 1 (Terminal deoxynucleotidyltransferase-interacting factor 1) (TdIF1) (TdT-interacting factor 1)
Asp1_02833	-0.845523	0.0312562	Melatonin receptor type 1A (Mel-1A-R) (Mel1a receptor) (CKA)
Asp1_02843	1.00755	0.00176197	Aminopeptidase NAALADL1 (EC 3.4.11.-) (100 kDa ileum brush border membrane protein) (I100) (Ileal dipeptidylpeptidase) (N-acetylated-alpha-linked acidic dipeptidase-like protein) (NAALADase L)
Asp1_02850	1.8495	0.00794207	Uncharacterized protein K02A2.6
Asp1_02864	-1.23993	5.18e-06	Electron transfer flavoprotein subunit alpha, mitochondrial (Alpha-ETF)
Asp1_02871	-3.47098	0.0111113	Solute carrier family 35 member E1
Asp1_02899	-0.436325	0.0455706	Protein transport protein Sec16A (SEC16 homolog A) (p250)
Asp1_02928	-1.00205	0.026009	E3 ubiquitin-protein ligase TRIM33 (EC 2.3.2.27) (Ectodermin) (RING-type E3 ubiquitin transferase TRIM33) (Transcription intermediary factor 1-gamma) (TIF1-gamma) (Tripartite motif-containing protein 33)
Asp1_02935	0.805063	4.4e-07	LysM and putative peptidoglycan-binding domain-containing protein 2
Asp1_02936	1.44883	0.000537003	Phosphonopyruvate decarboxylase (EC 4.1.1.82)
Asp1_02950	0.725047	0.00165955	Transient receptor potential cation channel subfamily A member 1 (Ankyrin-like with transmembrane domains protein 1) (Transformation-sensitive protein p120) (p120) (Wasabi receptor)
Asp1_02957	2.21491	0.00605719	Retinol dehydrogenase 16 (EC 1.1.1.105) (EC 1.1.1.209) (EC 1.1.1.315) (EC 1.1.1.53) (29 kDa protein) (Retinol dehydrogenase 2) (Retinol dehydrogenase type 1) (Retinol dehydrogenase type II) (RODH II)
Asp1_02959	1.66474	0.000296178	Contactin-2 (Axonal glycoprotein TAG-1) (Axonin-1) (Transient axonal glycoprotein 1) (TAX-1)
Asp1_02965	0.408993	0.043656	Tyrosine-protein phosphatase Lar (EC 3.1.3.48) (Protein-tyrosine-phosphate phosphohydrolase) (dLAR)
Asp1_02972	0.646953	0.00132318	Cyclin-T1 (CycT1) (Cyclin-T)
Asp1_02983	0.4566	0.0352116	Homeobox protein not2 (Xnot-2) (Xnot2)
Asp1_03002	1.40952	1.32e-09	Motile sperm domain-containing protein 2
Asp1_03012	-1.29094	8.15e-20	Fibropellin-1 (Epidermal growth factor-related protein 1) (Fibropellin-I) (SpEGF I) (UEGF-1)
Asp1_03015	0.726549	2.96e-06	Gamma-aminobutyric acid type B receptor subunit 2 (GABA-B receptor 2) (GABA-B-R2) (GABA-BR2) (GABABR2) (Gb2) (G-protein coupled receptor 51)
Asp1_03069	-1.93284	4.54e-18	Ubiquitin domain-containing protein UBFD1 (Ubiquitin-binding protein homolog)
Asp1_03093	-1.43595	0.000349959	Charged multivesicular body protein 2a (Chromatin-modifying protein 2a) (CHMP2a)
Asp1_03096	2.0014	1.52e-06	E3 ubiquitin-protein ligase TRIM71 (EC 2.3.2.27) (Protein lin-41 homolog) (mLin41) (RING-type E3 ubiquitin transferase TRIM71) (Tripartite motif-containing protein 71)
Asp1_03103	0.685025	0.0160233	NLR family CARD domain-containing protein 3 (CARD15-like protein) (Caterpiller protein 16.2) (CLR16.2) (NACHT, LRR and CARD domains-containing protein 3) (Nucleotide-binding oligomerization domain protein 3)
Asp1_03105	-0.870631	0.00323055	Protein NLRC3
Asp1_03119	1.01191	0.0373511	Probable dehydratase PflD (EC 4.2.1.-)
Asp1_03127	0.841989	0.0036678	Ergothioneine biosynthesis protein 1 [Includes: L-histidine N(alpha)-methyltransferase (EC 2.1.1.44); Hercynylcysteine S-oxide synthase (EC 1.21.3.10)]
Asp1_03129	2.34	0.00249903	Retrovirus-related Pol polyprotein from type-1 retrotransposable element R2 (Retrovirus-related Pol polyprotein from type I retrotransposable element R2) [Includes: Reverse transcriptase (EC 2.7.7.49); Endonuclease]
Asp1_03132	1.12765	0.0289976	Neuropeptide FF receptor 2 (G-protein coupled receptor 74) (Neuropeptide G-protein coupled receptor)
Asp1_03133	3.63641	1.12e-05	Alpha-mannosidase 2C1 (EC 3.2.1.24) (Alpha mannosidase 6A8B) (Alpha-D-mannoside mannohydrolase) (Mannosidase alpha class 2C member 1)
Asp1_03138	-0.555795	0.038112	Acyl-coenzyme A oxidase, peroxisomal (AOX) (EC 1.3.3.6) (Long-chain acyl-CoA oxidase)
Asp1_03140	0.908285	4.09e-05	Ankyrin-1 (ANK-1) (Erythrocyte ankyrin)
Asp1_03149	0.620151	0.0021517	Synaptic vesicular amine transporter (Monoamine transporter) (Solute carrier family 18 member 2) (Vesicular amine transporter 2) (VAT2)
Asp1_03166	3.66192	8.07e-77	Kazrin
Asp1_03194	-0.718338	0.0180297	Glutamate receptor ionotropic, kainate 3 (GluK3) (Excitatory amino acid receptor 5) (EAA5) (Glutamate receptor 7) (GluR-7) (GluR7)
Asp1_03205	0.895004	0.0156604	Adenosine receptor A2b (Adenosine receptor 2b)
Asp1_03214	0.917883	0.0406608	General transcription factor IIE subunit 1 (General transcription factor IIE 56 kDa subunit) (Transcription initiation factor IIE subunit alpha) (TFIIE-alpha)
Asp1_03235	0.785284	9.38e-10	Cleavage and polyadenylation specificity factor subunit 4 (Cleavage and polyadenylation specificity factor 30 kDa subunit) (CPSF 30 kDa subunit) (NS1 effector domain-binding protein 1) (Neb-1) (No arches homolog)
Asp1_03241	2.86989	0.000657392	Eukaryotic initiation factor 4A-III (eIF-4A-III) (eIF4A-III) (EC 3.6.4.13) (ATP-dependent RNA helicase DDX48) (ATP-dependent RNA helicase eIF4A-3) (DEAD box protein 48) (Eukaryotic translation initiation factor 4A isoform 3) [Cleaved into: Eukaryotic initiation factor 4A-III, N-terminally processed]
Asp1_03250	2.20678	0.017235	Thiol protease aleurain (AtALEU) (EC 3.4.22.16) (Senescence-associated gene product 2)
Asp1_03259	1.03027	1.2e-07	NLR family CARD domain-containing protein 3 (CARD15-like protein) (Caterpiller protein 16.2) (CLR16.2) (NACHT, LRR and CARD domains-containing protein 3) (Nucleotide-binding oligomerization domain protein 3)
Asp1_03276	2.43187	1.3e-21	Intraflagellar transport protein 172 homolog (Protein wimple)
Asp1_03278	1.73967	2.95e-05	Intraflagellar transport protein 172 homolog
Asp1_03280	1.82475	9.25e-33	Solute carrier family 35 member D2-like protein
Asp1_03297	1.10707	0.0214587	Collagen alpha-1(VI) chain
Asp1_03306	2.10194	0.0162013	Contactin-associated protein-like 2 (Cell recognition molecule Caspr2)
Asp1_03316	1.22886	2.32e-06	L-rhamnose-binding lectin ELEL-1
Asp1_03320	1.97488	3.83e-05	Tetratricopeptide repeat protein 28 (TPR repeat protein 28) (TPR repeat-containing big gene cloned at Keio)
Asp1_03331	-3.71767	0.038458	Androgen-induced gene 1 protein (AIG-1) (Fatty acid esters of hydroxy fatty acids hydrolase AIG1) (FAHFA hydrolase AIG1) (EC 3.1.-.-)
Asp1_03333	-1.47604	2.31e-13	E3 ubiquitin-protein ligase RMND5A (EC 2.3.2.27) (Protein RMD5 homolog A)
Asp1_03334	-0.79649	0.00550481	Chromatin assembly factor 1 subunit A-A (CAF-1 subunit A) (Chromatin assembly factor I p150 subunit A) (CAF-I 150 kDa subunit A) (CAF-I p150-A) (xp150)
Asp1_03376	1.78541	2.29e-23	Uncharacterized protein STK_23830
Asp1_03387	0.497513	0.0148559	Protein C1orf43 homolog
Asp1_03403	-2.01019	1.27e-60	Protein moonraker (MNR) (OFD1- and FOPNL-interacting protein)
Asp1_03411	2.95823	4.82e-52	Protein disulfide-isomerase (PDI) (EC 5.3.4.1) (Prolyl 4-hydroxylase subunit beta)
Asp1_03421	1.01032	0.000611892	EF-hand calcium-binding domain-containing protein 4B (Calcium release-activated channel regulator 2A) (Ras-related protein Rab-46)
Asp1_03425	4.38399	1.51e-20	Nucleolar protein 14 (Nucleolar complex protein 14)
Asp1_03449	-0.67296	0.00121073	Retrovirus-related Pol polyprotein from transposon TNT 1-94 [Includes: Protease (EC 3.4.23.-); Reverse transcriptase (EC 2.7.7.49); Endonuclease]
Asp1_03452	6.78952	2.83e-14	Centrosomal protein CCDC61 (Coiled-coil domain-containing protein 61) (VFL3 homolog)
Asp1_03453	1.79255	2.58e-13	Hemicentin-2
Asp1_03454	1.80536	6.18e-44	Ubiquitin-like FUBI-ribosomal protein eS30 fusion protein (FAU ubiquitin-like and ribosomal protein S30) [Cleaved into: Ubiquitin-like protein FUBI; Small ribosomal subunit protein eS30 (40S ribosomal protein S30)]
Asp1_03456	1.12387	0.00599937	D-inositol 3-phosphate glycosyltransferase 1 (EC 2.4.1.250) (N-acetylglucosamine-inositol-phosphate N-acetylglucosaminyltransferase 1) (GlcNAc-Ins-P N-acetylglucosaminyltransferase 1)
Asp1_03464	1.48491	1.05e-10	WD repeat-containing protein 82
Asp1_03467	-0.459512	0.010314	Coadhesin
Asp1_03479	-0.95495	0.00251007	DnaJ homolog subfamily C member 3 (Endoplasmic reticulum DNA J domain-containing protein 6) (ER-resident protein ERdj6) (ERdj6) (Interferon-induced, double-stranded RNA-activated protein kinase inhibitor) (Protein kinase inhibitor of 58 kDa) (Protein kinase inhibitor p58)
Asp1_03488	5.27248	1.07e-56	Tubulin beta chain (Beta-tubulin)
Asp1_03489	0.557841	0.00692162	Large ribosomal subunit protein uL2z (60S ribosomal protein L2) (60S ribosomal protein L8-1) (Protein EMBRYO DEFECTIVE 2296)
Asp1_03490	0.557841	0.00692162	Large ribosomal subunit protein uL2z (60S ribosomal protein L2) (60S ribosomal protein L8-1) (Protein EMBRYO DEFECTIVE 2296)
Asp1_03492	0.557841	0.00692162	Potassium voltage-gated channel subfamily H member 6 (Ether-a-go-go-related gene potassium channel 2) (ERG-2) (Eag-related protein 2) (Ether-a-go-go-related protein 2) (Voltage-gated potassium channel subunit Kv11.2)
Asp1_03499	-0.634399	0.0440824	Transposon TX1 uncharacterized 149 kDa protein (ORF 2)
Asp1_03500	0.477363	0.00244484	LINE-1 retrotransposable element ORF2 protein (ORF2p) [Includes: Reverse transcriptase (EC 2.7.7.49); Endonuclease (EC 3.1.21.-)]
Asp1_03503	2.88669	2.4e-46	Glycolipid transfer protein (GLTP)
Asp1_03504	1.79784	7.74e-37	Hydroxysteroid dehydrogenase-like protein 2 (EC 1.-.-.-)
Asp1_03513	-0.51677	0.00884935	Chromodomain Y-like protein 2 (CDY-like 2)
Asp1_03516	-0.686392	0.0423826	26S proteasome regulatory subunit 10B (26S proteasome AAA-ATPase subunit RPT4) (Proteasome 26S subunit ATPase 6) (Proteasome subunit p42)
Asp1_03517	-1.04883	1.51e-08	26S proteasome regulatory subunit 10B (26S proteasome AAA-ATPase subunit RPT4) (Proteasome 26S subunit ATPase 6) (Proteasome subunit p42)
Asp1_03518	-0.686392	0.0423826	Chymotrypsinogen B (EC 3.4.21.1) [Cleaved into: Chymotrypsin B chain A; Chymotrypsin B chain B; Chymotrypsin B chain C]
Asp1_03545	-4.07588	2.29e-23	CUB domain-containing protein
Asp1_03548	-1.29401	0.000675627	Tolloid-like protein 1 (EC 3.4.24.-) (Chicken tolloid-like protein 1) (Metalloprotease colloid)
Asp1_03551	6.74166	2.87e-71	Protein phosphatase 1 regulatory subunit 27 (Dysferlin-interacting protein 1)
Asp1_03571	0.851287	8.07e-06	Glutathione gamma-glutamylcysteinyltransferase (EC 2.3.2.15) (Phytochelatin synthase)
Asp1_03572	1.65156	1.4e-09	Phospholipid scramblase 2 (PL scramblase 2) (Ca(2+)-dependent phospholipid scramblase 2)
Asp1_03573	1.5295	1.14e-13	Large ribosomal subunit protein uL13 (60S ribosomal protein L13a)
Asp1_03575	-1.46538	3.62e-08	CBL-interacting protein kinase 10 (EC 2.7.11.1) (OsCIPK10)
Asp1_03584	-0.685923	0.0242346	Phosphate carrier protein, mitochondrial (PTP)
Asp1_03605	1.6145	3.5e-23	BTB/POZ domain-containing protein 6
Asp1_03607	0.940284	1.37e-11	Counting factor associated protein D
Asp1_03608	0.940284	1.37e-11	Counting factor associated protein D
Asp1_03609	1.3251	0.00232228	Procathepsin L (EC 3.4.22.15) (Cathepsin L1) [Cleaved into: Cathepsin L heavy chain; Cathepsin L light chain; Cathepsin L]
Asp1_03615	2.50621	0.0487239	Coiled-coil domain-containing protein 103
Asp1_03621	-0.697997	0.0124881	Calmodulin
Asp1_03626	1.2439	1.41e-06	Receptor-type tyrosine-protein phosphatase F (EC 3.1.3.48) (Leukocyte common antigen related) (LAR)
Asp1_03627	4.42522	0.000377157	Receptor-type tyrosine-protein phosphatase S (R-PTP-S) (EC 3.1.3.48) (PTPNU-3) (Receptor-type tyrosine-protein phosphatase sigma) (R-PTP-sigma)
Asp1_03641	-1.42131	0.0232709	Cholesterol oxidase (EC 1.1.3.6) (Cholesterol isomerase) (EC 5.3.3.1)
Asp1_03645	-1.09404	0.00744021	Transport and Golgi organization protein 6 homolog (Transmembrane and coiled-coil domain-containing protein 7)
Asp1_03646	-2.7234	0.0140867	Kinesin-like protein KIF3B (HH0048) (Microtubule plus end-directed kinesin motor 3B) [Cleaved into: Kinesin-like protein KIF3B, N-terminally processed]
Asp1_03653	3.41962	3.94e-12	Melatonin receptor type 1B (Mel-1B-R) (Mel1b receptor)
Asp1_03655	-2.85156	1.04e-06	G-protein coupled receptor 161 (G-protein coupled receptor RE2)
Asp1_03671	2.11821	0.027569	Probable serine/threonine-protein kinase kinX (EC 2.7.11.1)
Asp1_03677	-0.685756	0.0348577	Protein FAM72A
Asp1_03705	0.872903	0.00718499	QRFP-like peptide receptor
Asp1_03712	-2.40208	6.71e-09	Oxysterol-binding protein 9 (OSBPi)
Asp1_03720	3.29192	0.0355337	Probable voltage-gated potassium channel subunit beta (K(+) channel subunit beta)
Asp1_03748	0.714078	0.001341	Calcium-transporting ATPase 4, endoplasmic reticulum-type (EC 7.2.2.10)
Asp1_03750	0.99237	8.39e-09	Creatine kinase, flagellar (EC 2.7.3.2)
Asp1_03754	-0.637332	0.0139986	Coactosin (Cyclic AMP-regulated protein p16) (Cytoskeletal protein p17)
Asp1_03759	3.84968	2.16e-05	Geranylgeranyl pyrophosphate synthase (GGPP synthase) (GGPPSase) (EC 2.5.1.-) ((2E,6E)-farnesyl diphosphate synthase) (Dimethylallyltranstransferase) (EC 2.5.1.1) (Farnesyl diphosphate synthase) (Farnesyltranstransferase) (EC 2.5.1.29) (Geranylgeranyl diphosphate synthase) (Geranyltranstransferase) (EC 2.5.1.10)
Asp1_03765	1.57473	6.37e-12	Catalase (EC 1.11.1.6)
Asp1_03766	1.09305	1.46e-07	Ankyrin repeat and SAM domain-containing protein 6 (Ankyrin repeat domain-containing protein 14) (SamCystin) (Sterile alpha motif domain-containing protein 6) (SAM domain-containing protein 6)
Asp1_03767	-0.782191	0.000187927	Charged multivesicular body protein 4b (Chromatin-modifying protein 4b) (CHMP4b)
Asp1_03768	-0.765006	0.00157064	Receptor expression-enhancing protein 5
Asp1_03778	2.28924	9.08e-26	Cilia- and flagella-associated protein 47
Asp1_03779	2.3984	6.27e-13	Large ribosomal subunit protein uL11B (60S ribosomal protein L12-B)
Asp1_03801	1.61764	0.00509557	Small ribosomal subunit protein eS6 (40S ribosomal protein S6)
Asp1_03815	0.447397	0.045974	Small ribosomal subunit protein uS17 (40S ribosomal protein S11)
Asp1_03825	1.09054	1.68e-13	WD repeat-containing protein 75 (U3 small nucleolar RNA-associated protein 17 homolog)
Asp1_03837	0.664079	0.000216625	Small ribosomal subunit protein uS4y (40S ribosomal protein S9-2)
Asp1_03838	4.70989	0.000146658	Paternally-expressed gene 3 protein
Asp1_03839	2.24177	0.000156879	Arf-GAP domain and FG repeat-containing protein 1 (HIV-1 Rev-binding protein homolog) (Nucleoporin-like protein RIP)
Asp1_03840	0.822441	6.06e-06	Large ribosomal subunit protein eL18x (60S ribosomal protein L18-3)
Asp1_03843	-0.502456	0.0153583	Sacsin (DnaJ homolog subfamily C member 29) (DNAJC29)
Asp1_03850	1.73307	4.74e-39	Hydroxysteroid dehydrogenase-like protein 2 (EC 1.-.-.-)
Asp1_03857	0.449109	0.000122499	Probable glycoprotein hormone G-protein coupled receptor
Asp1_03870	1.4428	0.00736301	E3 ubiquitin-protein ligase MARCHF5 (EC 2.3.2.27) (Membrane-associated RING finger protein 5) (Membrane-associated RING-CH protein V) (MARCH-V) (RING-type E3 ubiquitin transferase MARCHF5)
Asp1_03872	-0.588687	0.000251198	A disintegrin and metalloproteinase with thrombospondin motifs 2 (ADAM-TS 2) (ADAM-TS2) (ADAMTS-2) (EC 3.4.24.14) (Procollagen I N-proteinase) (PC I-NP) (Procollagen I/II amino propeptide-processing enzyme) (Procollagen N-endopeptidase) (pNPI)
Asp1_03886	2.42498	0.009548	Craniofacial development protein 2 (p97 bucentaur protein)
Asp1_03890	-0.621809	0.0202297	CDAN1-interacting nuclease 1
Asp1_03891	-0.621809	0.0202297	Mitochondrial import inner membrane translocase subunit tim50
Asp1_03899	-0.56639	0.0158621	Probable disease resistance protein At1g58390
Asp1_03900	-1.00657	0.00140296	Probable disease resistance protein At1g58390
Asp1_03906	3.13145	4.96e-08	ADP/ATP translocase (ADP/ATP carrier) (TtAac)
Asp1_03907	2.9018	4.34e-13	Eukaryotic translation initiation factor 3 subunit I (eIF3i) (Eukaryotic translation initiation factor 3 39 kDa subunit homolog) (eIF-3 39 kDa subunit homolog) (eIF3 p39) (Suppressor of uncontrolled mitosis 1)
Asp1_03908	1.91699	1.38e-05	Protein BTG1 (B-cell translocation gene 1 protein)
Asp1_03932	0.793426	0.0263586	G2/M phase-specific E3 ubiquitin-protein ligase (EC 2.3.2.26) (G2/M phase-specific HECT-type E3 ubiquitin transferase)
Asp1_03936	1.38859	1.84e-05	Large ribosomal subunit protein uL22 (60S ribosomal protein L17) (Amino acid starvation-induced protein) (ASI) (L23)
Asp1_03940	4.72173	0.00260941	Palmitoyltransferase ZDHHC15B (EC 2.3.1.225) (Acyltransferase ZDHHC15B) (EC 2.3.1.-) (Zinc finger DHHC domain-containing protein 15B)
Asp1_03941	0.926075	6.85e-05	Coadhesin
Asp1_03946	2.71935	0.000827346	RNA-binding protein 38 (CLL-associated antigen KW-5) (HSRNASEB) (RNA-binding motif protein 38) (RNA-binding region-containing protein 1) (ssDNA-binding protein SEB4)
Asp1_03972	1.26091	0.00124431	Melanocyte-stimulating hormone receptor (MSH-R) (Melanocortin receptor 1) (MC1-R)
Asp1_03978	-0.911417	0.0293336	Homeobox protein aristaless
Asp1_03979	-0.870143	0.0076644	Trans-L-3-hydroxyproline dehydratase (EC 4.2.1.77) (Trans-3-hydroxy-L-proline dehydratase)
Asp1_03989	1.95901	8.78e-08	ATPase family gene 2 protein homolog B (EC 3.6.4.10) (AFG2 AAA ATPase homolog B) (Ribosome biogenesis protein SPATA5L1) (Spermatogenesis-associated protein 5-like protein 1)
Asp1_03990	1.83038	1.07e-30	Small ribosomal subunit protein eS1 (40S ribosomal protein S3a)
Asp1_04010	0.568907	3.52e-08	G-protein-signaling modulator 1 (Activator of G-protein signaling 3)
Asp1_04018	1.58424	0.00359553	Roundabout homolog 1
Asp1_04034	-0.419728	0.0478145	Dapdiamide synthesis protein DdaC (EC 1.-.-.-)
Asp1_04035	0.720492	0.0164011	THAP domain-containing protein 11
Asp1_04040	2.73501	0.006395	Probable ATP-dependent RNA helicase DDX43 (EC 3.6.4.13) (Cancer/testis antigen 13) (CT13) (DEAD box protein 43) (DEAD box protein HAGE) (Helical antigen)
Asp1_04041	-1.1559	0.0210072	Tropomyosin
Asp1_04043	-1.26239	0.0420681	TIP41-like protein
Asp1_04055	1.99679	0.0270354	Galanin receptor 2b
Asp1_04070	0.398413	0.00584276	Lysophospholipase D GDPD1 (EC 3.1.4.-) (Glycerophosphodiester phosphodiesterase 4) (Glycerophosphodiester phosphodiesterase domain-containing protein 1)
Asp1_04075	0.739198	0.0243012	Collagen alpha-6(VI) chain
Asp1_04083	1.2067	4.79e-06	UBX domain-containing protein 4 (Erasin) (UBX domain-containing protein 2)
Asp1_04086	4.63753	1.27e-62	Ras-specific guanine nucleotide-releasing factor 1 (Ras-GRF1) (Guanine nucleotide-releasing protein) (GNRP) (P140 Ras-GRF)
Asp1_04088	1.16131	1.81e-25	Ras-specific guanine nucleotide-releasing factor 2 (Ras-GRF2) (Ras guanine nucleotide exchange factor 2)
Asp1_04090	1.76329	0.00165129	Protein wntless homolog (Integral membrane protein GPR177) (Protein evenness interrupted homolog) (EVI)
Asp1_04096	-1.23806	0.021166	Sulfite oxidase, mitochondrial (EC 1.8.3.1)
Asp1_04099	-0.951065	1.89e-05	Small ribosomal subunit protein RACK1 (Guanine nucleotide-binding protein subunit beta-like protein) (Receptor of activated protein kinase C) (RACK)
Asp1_04109	1.73017	1.49e-06	Actin (EC 3.6.4.-)
Asp1_04120	1.65817	1.55e-12	Lysophosphatidylcholine acyltransferase 2B (EC 2.3.1.-) (Acyltransferase-like 1-B)
Asp1_04129	-1.16925	0.034059	Integrin alpha-M (CD11 antigen-like family member B) (CR-3 alpha chain) (Cell surface glycoprotein MAC-1 subunit alpha) (Leukocyte adhesion receptor MO1) (Neutrophil adherence receptor) (CD antigen CD11b)
Asp1_04147	1.52156	1.16e-11	Centrosomal protein of 95 kDa (Cep95) (Coiled-coil domain-containing protein 45)
Asp1_04161	0.509605	0.00502148	MAM and LDL-receptor class A domain-containing protein 1 (Skeletal organic matrix MAM and LDL-receptor 1) (SOM MAM and LDL-receptor 1)
Asp1_04171	-1.55101	0.00046958	Small ribosomal subunit protein uS3z (40S ribosomal protein S3-1)
Asp1_04184	-0.756546	0.023181	High affinity cAMP-specific and IBMX-insensitive 3',5'-cyclic phosphodiesterase 8B (HsPDE8B) (EC 3.1.4.53) (Cell proliferation-inducing gene 22 protein)
Asp1_04192	0.781877	0.00119227	Cyclic AMP-responsive element-binding protein 3-like protein 3 (cAMP-responsive element-binding protein 3-like protein 3) (Transcription factor CREB-H) [Cleaved into: Processed cyclic AMP-responsive element-binding protein 3-like protein 3]
[truncated: 3,339 more rows]

## Sheet: TableS4
Table S4 Summary of PMCA genes detected as DEGs
Sequence label	log2FoldChange	padj	Protein.names
[truncated: 5 more rows]

## Sheet: TableS5
Table S5 Summary of the calmodulin gene detected as DEGs
[truncated: 13 more rows]

[truncated: 1 more sheets: TableS6]
